# Supplementary material for: Genomic Insights and Comparative Analysis of Novel Rhodopseudomonas Species: A Purple Non-Sulfur Bacterium Isolated from Latex Rubber Sheet Wastewater
Source: Life (Basel). 2025 May 8;15(5):754. doi: 10.3390/life15050754 (PMC12113291; doi:10.3390/life15050754)
Supplement: Supplementary file 1 [file life-15-00754-s001.zip]

Archive with 1 entries (1 files):
- life-3579870-supplementary.xlsx
