# Supplementary material for: Genomic Insights and Comparative Analysis of Novel Rhodopseudomonas Species: A Purple Non-Sulfur Bacterium Isolated from Latex Rubber Sheet Wastewater
Source: Life (Basel). 2025 May 8;15(5):754. doi: 10.3390/life15050754 (PMC12113291; doi:10.3390/life15050754)
Supplement: Supplementary file 1 [file life-15-00754-s001.zip › life-3579870-supplementary.xlsx]

## Sheet: Table S1
Table S1. Genome annotation of P1 genome
Locus tag	Begin	End	Orientation	Symbol	Protein accession	Protein name	Protein length
LRC39_RS00005	1	1419	plus	dnaA	WP_107342279.1	chromosomal replication initiator protein DnaA	472
LRC39_RS00010	1661	2779	plus	dnaN	WP_107342280.1	DNA polymerase III subunit beta	372
LRC39_RS00015	2981	4120	plus	recF	WP_346295948.1	DNA replication/repair protein RecF	379
LRC39_RS00020	4337	6778	plus	gyrB	WP_264053742.1	DNA topoisomerase (ATP-hydrolyzing) subunit B	813
LRC39_RS00025	7060	8178	minus	hppD	WP_346295949.1	4-hydroxyphenylpyruvate dioxygenase	372
LRC39_RS00030	8305	8784	plus		WP_346295950.1	Lrp/AsnC family transcriptional regulator	159
LRC39_RS00035	8830	10278	minus		WP_205523480.1	HWE histidine kinase domain-containing protein	482
LRC39_RS00040	10278	10562	minus		WP_107353663.1	circadian clock KaiB family protein	94
LRC39_RS00045	10572	12263	minus	kaiC	WP_346295951.1	circadian clock protein KaiC	563
LRC39_RS00050	12656	13165	minus		WP_346295952.1	Lrp/AsnC family transcriptional regulator	169
LRC39_RS00055	13305	13514	minus		WP_346295953.1	hypothetical protein	69
LRC39_RS00060	13653	13901	minus		WP_346295954.1	hypothetical protein	82
LRC39_RS00065	13903	14088	minus	ccoS	WP_107342292.1	cbb3-type cytochrome oxidase assembly protein CcoS	61
LRC39_RS00070	14079	16277	minus		WP_346295955.1	heavy metal translocating P-type ATPase	732
LRC39_RS00075	16312	16812	minus		WP_107346359.1	FixH family protein	166
LRC39_RS00080	16832	18289	minus	ccoG	WP_107353669.1	cytochrome c oxidase accessory protein CcoG	485
LRC39_RS00085	18406	19287	minus	ccoP	WP_011155587.1	cytochrome-c oxidase, cbb3-type subunit III	293
LRC39_RS00090	19295	19459	minus		WP_011155588.1	cbb3-type cytochrome c oxidase subunit 3	54
LRC39_RS00095	19469	20203	minus	ccoO	WP_164572950.1	cytochrome-c oxidase, cbb3-type subunit II	244
LRC39_RS00100	20216	21862	minus	ccoN	WP_107342297.1	cytochrome-c oxidase, cbb3-type subunit I	548
LRC39_RS00105	22175	23095	minus	panE	WP_346295956.1	2-dehydropantoate 2-reductase	306
LRC39_RS00110	23168	23905	minus		WP_346295957.1	SDR family oxidoreductase	245
LRC39_RS00115	24025	24627	minus		WP_107353674.1	2-hydroxychromene-2-carboxylate isomerase	200
LRC39_RS00120	24843	25511	plus		WP_346295958.1	glutathione S-transferase	222
LRC39_RS00125	25718	26593	minus		WP_346295959.1	NAD(P)-dependent oxidoreductase	291
LRC39_RS00130	26959	27921	minus		WP_346294990.1	IS5 family transposase	320
LRC39_RS00135	28057	29790	minus	ggt	WP_346295960.1	gamma-glutamyltransferase	577
LRC39_RS00140	29896	31293	plus		WP_346295961.1	MFS transporter	465
LRC39_RS00145	31509	32597	plus		WP_346295962.1	3-deoxy-7-phosphoheptulonate synthase	362
LRC39_RS00150	32806	34395	minus	purH	WP_164572402.1	bifunctional phosphoribosylaminoimidazolecarboxamide formyltransferase/IMP cyclohydrolase	529
LRC39_RS00155	34614	36329	minus		WP_346295963.1	heparinase II/III family protein	571
LRC39_RS00160	36667	38019	minus		WP_346295964.1	transcription antitermination factor NusB	450
LRC39_RS00165	38172	38390	plus		WP_107346360.1	DUF1674 domain-containing protein	72
LRC39_RS00170	38477	39049	plus		WP_346295965.1	thermonuclease family protein	190
LRC39_RS00175	39053	39937	minus		WP_346295966.1	YiiX/YebB-like N1pC/P60 family cysteine hydrolase	294
LRC39_RS00180	40286	41743	plus		WP_346295967.1	NAD(P)/FAD-dependent oxidoreductase	485
LRC39_RS00185	41750	44161	minus	pheT	WP_346295968.1	phenylalanine--tRNA ligase subunit beta	803
LRC39_RS00190	44298	44837	minus		WP_346295969.1	DUF559 domain-containing protein	179
LRC39_RS00195	45075	46157	minus	pheS	WP_107342313.1	phenylalanine--tRNA ligase subunit alpha	360
LRC39_RS00200	46301	46660	minus	rplT	WP_011155609.1	50S ribosomal protein L20	119
LRC39_RS00205	46744	46944	minus	rpmI	WP_011155610.1	50S ribosomal protein L35	66
LRC39_RS00210	47279	47818	minus	infC	WP_107342314.1	translation initiation factor IF-3	179
LRC39_RS00215	48139	48924	plus		WP_346295970.1	alpha/beta hydrolase	261
LRC39_RS00220	49082	50290	minus	queG	WP_346295971.1	tRNA epoxyqueuosine(34) reductase QueG	402
LRC39_RS00225	50239	50931	minus		WP_107342317.1	glutathione S-transferase family protein	230
LRC39_RS00230	51131	51937	plus		WP_107353690.1	undecaprenyl-diphosphate phosphatase	268
LRC39_RS00235	51987	52952	minus		WP_346295972.1	complex I NDUFA9 subunit family protein	321
LRC39_RS00240	53113	53197	plus
LRC39_RS00245	53366	53980	plus		WP_107353692.1	ribonuclease D	204
LRC39_RS00250	54210	54950	plus	lptC	WP_346295973.1	LPS export ABC transporter periplasmic protein LptC	246
LRC39_RS00255	54959	55624	plus		WP_346295974.1	LptA/OstA family protein	221
LRC39_RS00260	55792	56754	plus	lptB	WP_346295975.1	LPS export ABC transporter ATP-binding protein	320
LRC39_RS00265	56960	58606	plus	rpoN	WP_346295976.1	RNA polymerase factor sigma-54	548
LRC39_RS00270	58664	59269	plus	raiA	WP_107342325.1	ribosome-associated translation inhibitor RaiA	201
LRC39_RS00275	59544	60005	plus	ptsN	WP_107342326.1	PTS IIA-like nitrogen regulatory protein PtsN	153
LRC39_RS00280	60310	60576	minus		WP_107342327.1	DUF1150 domain-containing protein	88
LRC39_RS00285	60627	61052	minus		WP_011155625.1	Hsp20 family protein	141
LRC39_RS00290	61206	62297	minus		WP_346295977.1	sn-glycerol-3-phosphate import ATP-binding protein UgpC	363
LRC39_RS00295	62303	63151	minus	ugpE	WP_164571480.1	sn-glycerol-3-phosphate ABC transporter permease UgpE	282
LRC39_RS00300	63151	64032	minus	ugpA	WP_264053776.1	sn-glycerol-3-phosphate ABC transporter permease UgpA	293
LRC39_RS00305	64200	65528	minus	ugpB	WP_107342331.1	sn-glycerol-3-phosphate ABC transporter substrate-binding protein UgpB	442
LRC39_RS00310	65758	66963	minus		WP_346295978.1	CaiB/BaiF CoA-transferase family protein	401
LRC39_RS00315	67009	67245	minus		WP_346295979.1	GIY-YIG nuclease family protein	78
LRC39_RS00320	67403	67478	minus
LRC39_RS00325	67549	67953	minus		WP_346295980.1	TIGR02300 family protein	134
LRC39_RS00330	68096	69433	plus	aroA	WP_346295981.1	3-phosphoshikimate 1-carboxyvinyltransferase	445
LRC39_RS00335	69437	70111	minus		WP_013499910.1	lysophospholipid acyltransferase family protein	224
LRC39_RS00340	70266	70904	plus	cmk	WP_164637388.1	(d)CMP kinase	212
LRC39_RS00345	71205	72902	plus	rpsA	WP_011155635.1	30S ribosomal protein S1	565
LRC39_RS00350	73132	74112	plus	sppA	WP_107353705.1	signal peptide peptidase SppA	326
LRC39_RS00355	74278	74592	plus		WP_107342337.1	integration host factor subunit beta	104
LRC39_RS00360	74630	75016	plus		WP_107342338.1	LapA family protein	128
LRC39_RS00365	75075	75716	plus		WP_164571892.1	phosphoribosylanthranilate isomerase	213
LRC39_RS00370	75730	76944	plus	trpB	WP_263990073.1	tryptophan synthase subunit beta	404
LRC39_RS00375	76944	77780	plus	trpA	WP_346295982.1	tryptophan synthase subunit alpha	278
LRC39_RS00380	77890	78873	plus	accD	WP_346295983.1	acetyl-CoA carboxylase, carboxyltransferase subunit beta	327
LRC39_RS00385	78870	80198	plus		WP_346295984.1	folylpolyglutamate synthase/dihydrofolate synthase family protein	442
LRC39_RS00390	80208	81224	minus		WP_346297557.1	ATP-dependent DNA ligase	338
LRC39_RS00395	81341	81661	minus	trxA	WP_011155644.1	thioredoxin	106
LRC39_RS00400	81758	85243	minus	addA	WP_346295985.1	double-strand break repair helicase AddA	1161
LRC39_RS00405	85240	88389	minus	addB	WP_346295986.1	double-strand break repair protein AddB	1049
LRC39_RS00410	88465	89187	minus		WP_164637358.1	nucleotidyltransferase family protein	240
LRC39_RS00415	89343	89651	minus		WP_011155648.1	hypothetical protein	102
LRC39_RS00420	89755	91275	minus	tsaE	WP_346295987.1	tRNA (adenosine(37)-N6)-threonylcarbamoyltransferase complex ATPase subunit type 1 TsaE	506
LRC39_RS00425	91272	93785	minus		WP_346295988.1	ATP-binding protein	837
LRC39_RS00430	94005	94463	minus	dut	WP_107342348.1	dUTP diphosphatase	152
LRC39_RS00435	94460	95902	minus	coaBC	WP_346295989.1	bifunctional phosphopantothenoylcysteine decarboxylase/phosphopantothenate--cysteine ligase CoaBC	480
LRC39_RS00440	95956	97533	minus	ubiB	WP_346295990.1	2-polyprenylphenol 6-hydroxylase	525
LRC39_RS00445	97530	98291	minus	ubiE	WP_011155654.1	bifunctional demethylmenaquinone methyltransferase/2-methoxy-6-polyprenyl-1,4-benzoquinol methylase UbiE	253
LRC39_RS00450	98536	99411	plus	mutM	WP_346295991.1	bifunctional DNA-formamidopyrimidine glycosylase/DNA-(apurinic or apyrimidinic site) lyase	291
LRC39_RS00455	99795	100184	minus		WP_346295992.1	hypothetical protein	129
LRC39_RS00460	100286	101626	minus		WP_346295993.1	serine protease	446
LRC39_RS00465	101835	102635	plus	moeB	WP_346295994.1	molybdopterin-synthase adenylyltransferase MoeB	266
LRC39_RS00470	102760	104448	plus		WP_346295995.1	MFS transporter	562
LRC39_RS00475	104585	104803	minus		WP_107353725.1	hypothetical protein	72
LRC39_RS00480	104937	105278	minus		WP_011155660.1	phasin family protein	113
LRC39_RS00485	105517	105921	minus		WP_346295996.1	hypothetical protein	134
LRC39_RS00490	106000	106341	minus		WP_264053800.1	hypothetical protein	113
LRC39_RS00495	106882	107157	minus		WP_346295997.1	DUF3861 domain-containing protein	91
LRC39_RS00500	107288	107935	plus		WP_346295998.1	TetR/AcrR family transcriptional regulator	215
LRC39_RS00505	107932	108828	plus		WP_346295999.1	PepSY-associated TM helix domain-containing protein	298
LRC39_RS00510	108963	109373	plus		WP_346296000.1	flagellar basal body rod C-terminal domain-containing protein	136
LRC39_RS00515	109506	110564	minus		WP_346296001.1	ABC transporter ATP-binding protein	352
LRC39_RS00520	110561	111559	minus		WP_346296002.1	ABC transporter ATP-binding protein	332
LRC39_RS00525	111562	112470	minus		WP_346296003.1	ABC transporter permease	302
LRC39_RS00530	112467	113447	minus		WP_346296004.1	ABC transporter permease	326
LRC39_RS00535	113476	115077	minus		WP_346296005.1	ABC transporter substrate-binding protein	533
LRC39_RS00540	115167	116123	minus		WP_346296006.1	GTP-binding protein	318
LRC39_RS00545	116120	117763	minus		WP_346296007.1	amidohydrolase	547
LRC39_RS00550	118122	119543	plus		WP_346296008.1	PLP-dependent aminotransferase family protein	473
LRC39_RS00555	119662	120456	minus		WP_346297558.1	sulfite exporter TauE/SafE family protein	264
LRC39_RS00560	120459	121970	minus		WP_346296009.1	aldehyde dehydrogenase family protein	503
LRC39_RS00565	122182	122589	plus		WP_346296010.1	nuclear transport factor 2 family protein	135
LRC39_RS00570	122586	123980	plus		WP_346296011.1	FAD-binding oxidoreductase	464
LRC39_RS00575	124105	124413	minus		WP_264053812.1	hypothetical protein	102
LRC39_RS00580	124799	125860	plus	rfbB	WP_346296012.1	dTDP-glucose 4,6-dehydratase	353
LRC39_RS00585	125886	126443	plus	rfbC	WP_346296013.1	dTDP-4-dehydrorhamnose 3,5-epimerase	185
LRC39_RS00590	126448	127341	plus	rfbD	WP_346296014.1	dTDP-4-dehydrorhamnose reductase	297
LRC39_RS00595	127343	128218	plus	rfbA	WP_346296015.1	glucose-1-phosphate thymidylyltransferase RfbA	291
LRC39_RS00600	128311	129201	plus		WP_346296016.1	hypothetical protein	296
LRC39_RS00605	129292	131571	plus		WP_346296017.1	ATP-binding protein	759
LRC39_RS00610	131564	133204	plus		WP_346296018.1	NAD-binding protein	546
LRC39_RS00615	133211	134035	minus		WP_346296019.1	phosphodiesterase	274
LRC39_RS00620	134032	134856	minus		WP_346296020.1	phosphodiesterase	274
LRC39_RS00625	134921	136201	minus		WP_346296021.1	ABC transporter substrate-binding protein	426
LRC39_RS00630	136230	137066	minus		WP_346296022.1	carbohydrate ABC transporter permease	278
LRC39_RS00635	137063	138022	minus		WP_346296023.1	sugar ABC transporter permease	319
LRC39_RS00640	138015	139169	minus		WP_346296024.1	ABC transporter ATP-binding protein	384
LRC39_RS00645	139297	140175	plus		WP_346296025.1	LysR family transcriptional regulator	292
LRC39_RS00650	140181	140876	minus		WP_346296026.1	ATP-binding cassette domain-containing protein	231
LRC39_RS00655	140873	141646	minus		WP_346296027.1	ABC transporter permease subunit	257
LRC39_RS00660	141636	142628	minus		WP_346296028.1	PhnD/SsuA/transferrin family substrate-binding protein	330
LRC39_RS00665	142644	144503	minus		WP_346296029.1	[FeFe] hydrogenase, group A	619
LRC39_RS00670	144508	146505	minus		WP_346296030.1	FAD-dependent oxidoreductase	665
LRC39_RS00675	146680	148389	minus		WP_346296031.1	chemotaxis protein	569
LRC39_RS00680	148394	149485	minus		WP_263990122.1	chemotaxis response regulator protein-glutamate methylesterase	363
LRC39_RS00685	149505	150347	minus		WP_107353758.1	CheR family methyltransferase	280
LRC39_RS00690	150510	152708	minus		WP_346296032.1	methyl-accepting chemotaxis protein	732
LRC39_RS00695	152774	153262	minus		WP_264075052.1	chemotaxis protein CheW	162
LRC39_RS00700	153323	153793	minus		WP_107342395.1	chemotaxis protein CheW	156
LRC39_RS00705	153793	155859	minus		WP_346296033.1	chemotaxis protein CheA	688
LRC39_RS00710	155856	156221	minus		WP_011155711.1	response regulator	121
LRC39_RS00715	156221	156544	minus		WP_164638505.1	STAS domain-containing protein	107
LRC39_RS00720	156831	157973	plus		WP_263990127.1	HD domain-containing phosphohydrolase	380
LRC39_RS00725	158013	158354	minus		WP_346296034.1	hypothetical protein	113
LRC39_RS00730	158351	160885	minus	ctaD	WP_346296035.1	cytochrome c oxidase subunit I	844
LRC39_RS00735	160882	161577	minus	coxB	WP_346296036.1	cytochrome c oxidase subunit II	231
LRC39_RS00740	161599	162081	plus		WP_346296037.1	DUF2231 domain-containing protein	160
LRC39_RS00745	162045	162539	minus		WP_107353768.1	CopD family protein	164
LRC39_RS00750	162536	163297	minus		WP_346296038.1	cytochrome c oxidase assembly protein	253
LRC39_RS00755	163744	163923	minus		WP_107342404.1	hypothetical protein	59
LRC39_RS00760	164149	164238	minus
LRC39_RS00765	164392	165555	minus		WP_164638472.1	ROK family protein	387
LRC39_RS00770	165888	166268	plus	rplU	WP_107353781.1	50S ribosomal protein L21	126
LRC39_RS00775	166358	166630	plus	rpmA	WP_011155727.1	50S ribosomal protein L27	90
LRC39_RS00780	166766	167365	plus		WP_346296039.1	GNAT family N-acetyltransferase	199
LRC39_RS00785	167577	167768	plus		WP_346296040.1	hypothetical protein	63
LRC39_RS00790	167896	168069	plus		WP_263990146.1	hypothetical protein	57
LRC39_RS00795	168070	168975	minus		WP_264053854.1	DMT family transporter	301
LRC39_RS00800	169127	170188	plus	obgE	WP_011155730.1	GTPase ObgE	353
LRC39_RS00805	170330	171460	plus	proB	WP_107346368.1	glutamate 5-kinase	376
LRC39_RS00810	171663	172955	plus		WP_346296041.1	glutamate-5-semialdehyde dehydrogenase	430
LRC39_RS00815	172980	173609	plus		WP_346296042.1	nicotinate-nucleotide adenylyltransferase	209
LRC39_RS00820	173899	174276	plus	rsfS	WP_107346369.1	ribosome silencing factor	125
LRC39_RS00825	174366	174847	plus	rlmH
LRC39_RS00830	174867	176258	plus		WP_346296043.1	peptidoglycan DD-metalloendopeptidase family protein	463
LRC39_RS00835	176255	177631	plus		WP_107342424.1	S41 family peptidase	458
LRC39_RS00840	177782	179023	plus		WP_346297559.1	divergent polysaccharide deacetylase family protein	413
LRC39_RS00845	179062	179568	plus		WP_107342426.1	RNA pyrophosphohydrolase	168
LRC39_RS00850	179706	180776	minus		WP_346296044.1	glycosyltransferase	356
LRC39_RS00855	181047	181994	plus		WP_264075071.1	UDP-glucuronic acid decarboxylase family protein	315
LRC39_RS00860	181991	182500	plus		WP_346296045.1	RNA pyrophosphohydrolase	169
LRC39_RS00865	182843	183802	plus		WP_346295168.1	IS110 family transposase	319
LRC39_RS00870	183920	184327	minus		WP_107353794.1	F0F1 ATP synthase subunit epsilon	135
LRC39_RS00875	184439	185869	minus	atpD	WP_107342431.1	F0F1 ATP synthase subunit beta	476
LRC39_RS00880	185943	186818	minus		WP_263990155.1	F0F1 ATP synthase subunit gamma	291
LRC39_RS00885	186962	188494	minus	atpA	WP_107353796.1	F0F1 ATP synthase subunit alpha	510
LRC39_RS00890	188494	189054	minus		WP_346296046.1	F0F1 ATP synthase subunit delta	186
LRC39_RS00895	189793	190263	plus		WP_107353797.1	septal ring lytic transglycosylase RlpA family protein	156
LRC39_RS00900	190417	192627	minus		WP_346296047.1	primosomal protein N'	736
LRC39_RS00905	192818	193789	plus		WP_346296048.1	tyrosine recombinase XerC	323
LRC39_RS00910	193930	194520	plus		WP_107342438.1	DUF4337 domain-containing protein	196
LRC39_RS00915	194585	195127	minus		WP_107346370.1	hypothetical protein	180
LRC39_RS00920	195168	196571	minus	lpdA	WP_346296049.1	dihydrolipoyl dehydrogenase	467
LRC39_RS00925	196603	197349	minus		WP_346296050.1	SDR family oxidoreductase	248
LRC39_RS00930	197357	197758	minus		WP_107346371.1	MAPEG family protein	133
LRC39_RS00935	197818	199062	minus	odhB	WP_346296051.1	2-oxoglutarate dehydrogenase complex dihydrolipoyllysine-residue succinyltransferase	414
LRC39_RS00940	199167	202124	minus		WP_107353803.1	2-oxoglutarate dehydrogenase E1 component	985
LRC39_RS00945	202252	203136	minus	sucD	WP_012493972.1	succinate--CoA ligase subunit alpha	294
LRC39_RS00950	203201	204397	minus	sucC	WP_107342443.1	ADP-forming succinate--CoA ligase subunit beta	398
LRC39_RS00955	204493	205461	minus	mdh	WP_107342444.1	malate dehydrogenase	322
LRC39_RS00960	205606	206790	minus	zapE	WP_107353805.1	cell division protein ZapE	394
LRC39_RS00965	206873	207412	minus	thpR	WP_346296052.1	RNA 2',3'-cyclic phosphodiesterase	179
LRC39_RS00970	207619	208236	minus		WP_346297560.1	arylesterase	205
LRC39_RS00975	208313	209056	plus		WP_264075077.1	ABC transporter ATP-binding protein	247
LRC39_RS00980	209060	211630	plus		WP_346296053.1	ABC transporter permease	856
LRC39_RS00985	211971	212762	plus		WP_011155766.1	Bax inhibitor-1/YccA family protein	263
LRC39_RS00990	213033	213584	plus		WP_346297561.1	N-acetyltransferase family protein	183
LRC39_RS00995	213727	214095	minus		WP_107342449.1	DUF2794 domain-containing protein	122
LRC39_RS01000	214500	215255	minus		WP_107342450.1	DUF1223 domain-containing protein	251
LRC39_RS01005	215424	218141	minus	acnA	WP_346296054.1	aconitate hydratase AcnA	905
LRC39_RS01010	218357	218959	plus	ccmA	WP_346296055.1	heme ABC exporter ATP-binding protein CcmA	200
LRC39_RS01015	218956	219624	plus	ccmB	WP_107342453.1	heme exporter protein CcmB	222
LRC39_RS01020	219715	220095	plus		WP_346296056.1	antitoxin Xre/MbcA/ParS toxin-binding domain-containing protein	126
LRC39_RS01025	220157	220819	plus		WP_346296057.1	RES family NAD+ phosphorylase	220
LRC39_RS01030	220995	221729	plus		WP_107353813.1	heme ABC transporter permease	244
LRC39_RS01035	221729	221902	plus	ccmD	WP_013500270.1	heme exporter protein CcmD	57
LRC39_RS01040	221919	222515	plus		WP_346296058.1	DsbE family thiol:disulfide interchange protein	198
LRC39_RS01045	222655	223038	plus		WP_346296059.1	helix-hairpin-helix domain-containing protein	127
LRC39_RS01050	223169	223771	minus		WP_263991782.1	septation protein A	200
LRC39_RS01055	223783	224730	minus	ftsY	WP_346296060.1	signal recognition particle-docking protein FtsY	315
LRC39_RS01060	224759	225709	plus		WP_346296061.1	RNA pseudouridine synthase	316
LRC39_RS01065	225719	226812	minus
LRC39_RS01070	227198	229150	plus	acs	WP_346296062.1	acetate--CoA ligase	650
LRC39_RS01075	229522	230049	plus		WP_346296063.1	L,D-transpeptidase	175
LRC39_RS01080	230126	232171	minus		WP_346296064.1	OmpA family protein	681
LRC39_RS01085	232440	232700	minus		WP_164636313.1	hypothetical protein	86
LRC39_RS01090	232701	233189	minus		WP_264053891.1	pyridoxamine 5'-phosphate oxidase family protein	162
LRC39_RS01095	233430	234212	minus		WP_011155784.1	succinate dehydrogenase iron-sulfur subunit	260
LRC39_RS01100	234327	236150	minus	sdhA	WP_264053892.1	succinate dehydrogenase flavoprotein subunit	607
LRC39_RS01105	236154	236567	minus	sdhD	WP_107342467.1	succinate dehydrogenase, hydrophobic membrane anchor protein	137
LRC39_RS01110	236564	236962	minus	sdhC	WP_011155787.1	succinate dehydrogenase, cytochrome b556 subunit	132
LRC39_RS01115	237340	238284	plus		WP_346296065.1	cation diffusion facilitator family transporter	314
LRC39_RS01120	238536	240047	minus		WP_346296066.1	malonyl-CoA synthase	503
LRC39_RS01125	240320	240895	plus		WP_107353827.1	fasciclin domain-containing protein	191
LRC39_RS01130	241108	241749	plus		WP_107353828.1	cytochrome b/b6 domain-containing protein	213
LRC39_RS01135	241843	242622	plus		WP_264075099.1	molybdopterin-dependent oxidoreductase	259
LRC39_RS01140	242895	243407	plus		WP_346296067.1	superoxide dismutase family protein	170
LRC39_RS01145	243546	244739	minus		WP_346296068.1	YbfB/YjiJ family MFS transporter	397
LRC39_RS01150	244958	246070	plus	leuB	WP_346296069.1	3-isopropylmalate dehydrogenase	370
LRC39_RS01155	246238	246639	minus		WP_012493995.1	hypothetical protein	133
LRC39_RS01160	246782	247591	minus		WP_346296070.1	hypothetical protein	269
LRC39_RS01165	247706	248740	plus		WP_107342476.1	aspartate-semialdehyde dehydrogenase	344
LRC39_RS01170	248900	249457	plus		WP_346296071.1	TIGR00645 family protein	185
LRC39_RS01175	249610	250254	minus		WP_107342478.1	carbonic anhydrase	214
LRC39_RS01180	250436	251314	plus		WP_346296072.1	CoA ester lyase	292
LRC39_RS01185	251490	253181	minus		WP_346296073.1	methyl-accepting chemotaxis protein	563
LRC39_RS01190	253908	254513	minus	leuD	WP_346296074.1	3-isopropylmalate dehydratase small subunit	201
LRC39_RS01195	254599	255012	minus		WP_164607216.1	metallopeptidase family protein	137
LRC39_RS01200	255116	255460	plus		WP_346296075.1	hypothetical protein	114
LRC39_RS01205	255696	255977	plus		WP_107342484.1	hypothetical protein	93
LRC39_RS01210	256089	256415	plus		WP_346296076.1	hypothetical protein	108
LRC39_RS01215	256538	257230	plus		WP_346296077.1	hypothetical protein	230
LRC39_RS01220	257291	258700	minus	leuC	WP_164573476.1	3-isopropylmalate dehydratase large subunit	469
LRC39_RS01225	259011	259400	minus	rplS	WP_011155809.1	50S ribosomal protein L19	129
LRC39_RS01230	259514	260260	minus	trmD	WP_346296078.1	tRNA (guanosine(37)-N1)-methyltransferase TrmD	248
LRC39_RS01235	260257	260400	minus		WP_346296079.1	hypothetical protein	47
LRC39_RS01240	260397	260927	minus	rimM	WP_107342489.1	ribosome maturation factor RimM	176
LRC39_RS01245	260940	261260	minus	rpsP	WP_011155812.1	30S ribosomal protein S16	106
LRC39_RS01250	261428	262972	minus	ffh	WP_346296080.1	signal recognition particle protein	514
LRC39_RS01255	263238	263486	plus		WP_107353844.1	type II toxin-antitoxin system prevent-host-death family antitoxin	82
LRC39_RS01260	263487	263894	plus		WP_107353845.1	type II toxin-antitoxin system VapC family toxin	135
LRC39_RS01265	263899	264960	plus		WP_346296081.1	MBL fold metallo-hydrolase	353
LRC39_RS01270	264970	265668	minus		WP_346296082.1	SIMPL domain-containing protein	232
LRC39_RS01275	265665	266486	minus		WP_346296083.1	GyrI-like domain-containing protein	273
LRC39_RS01280	266723	267604	plus	dapF	WP_346296084.1	diaminopimelate epimerase	293
LRC39_RS01285	267604	268875	plus	mtaB	WP_346296085.1	tRNA (N(6)-L-threonylcarbamoyladenosine(37)-C(2))-methylthiotransferase MtaB	423
LRC39_RS01290	268885	269547	minus		WP_346296086.1	methyltransferase	220
LRC39_RS01295	269731	270144	minus		WP_107342497.1	EVE domain-containing protein	137
LRC39_RS01300	270147	271136	minus		WP_346296087.1	NAD(P)H-dependent glycerol-3-phosphate dehydrogenase	329
LRC39_RS01305	271173	272246	minus	tsaD	WP_346297562.1	tRNA (adenosine(37)-N6)-threonylcarbamoyltransferase complex transferase subunit TsaD	357
LRC39_RS01310	272489	273235	plus		WP_346296088.1	uroporphyrinogen-III synthase	248
LRC39_RS01315	273287	274696	plus		WP_346296089.1	hypothetical protein	469
LRC39_RS01320	274705	276405	plus		WP_346296090.1	heme biosynthesis HemY N-terminal domain-containing protein	566
LRC39_RS01325	276554	276629	plus
LRC39_RS01330	277127	277909	minus		WP_107342502.1	HAMP domain-containing protein	260
LRC39_RS01335	278761	279543	plus		WP_234822295.1	photosynthesis regulator	260
LRC39_RS01340	279719	280804	plus		WP_346296091.1	hypothetical protein	361
LRC39_RS01345	280831	282129	minus		WP_346296092.1	RuBisCO large subunit C-terminal-like domain-containing protein	432
LRC39_RS01350	282242	282664	minus		WP_164636376.1	secondary thiamine-phosphate synthase enzyme YjbQ	140
LRC39_RS01355	282889	284826	plus		WP_346296093.1	acyltransferase family protein	645
LRC39_RS01360	285101	285175	minus
LRC39_RS01365	285484	286404	plus	trxA	WP_346296094.1	thioredoxin	306
LRC39_RS01370	286431	287108	plus		WP_107342517.1	LON peptidase substrate-binding domain-containing protein	225
LRC39_RS01375	287199	287396	plus		WP_107342518.1	Trm112 family protein	65
LRC39_RS01380	287393	287926	minus		WP_346296095.1	DinB family protein	177
LRC39_RS01385	288020	289381	minus		WP_263991784.1	ubiquinone biosynthesis hydroxylase	453
LRC39_RS01390	289479	290354	plus	tesB	WP_346296096.1	acyl-CoA thioesterase II	291
LRC39_RS01395	290538	290876	plus		WP_011155840.1	P-II family nitrogen regulator	112
LRC39_RS01400	290952	292280	plus		WP_346296097.1	ammonium transporter	442
LRC39_RS01405	292590	292928	plus		WP_011155842.1	P-II family nitrogen regulator	112
LRC39_RS01410	292966	294408	plus		WP_346296098.1	ammonium transporter	480
LRC39_RS01415	294561	294967	minus
LRC39_RS01420	294971	295204	minus		WP_346296099.1	AbrB/MazE/SpoVT family DNA-binding domain-containing protein	77
LRC39_RS01425	295367	296593	plus		WP_346296100.1	aminotransferase class I/II-fold pyridoxal phosphate-dependent enzyme	408
LRC39_RS01430	296607	299078	plus		WP_346296101.1	DNA translocase FtsK 4TM domain-containing protein	823
LRC39_RS01435	299096	300040	plus		WP_346296102.1	outer-membrane lipoprotein carrier protein LolA	314
LRC39_RS01440	300052	300648	plus		WP_346296103.1	class I SAM-dependent methyltransferase	198
LRC39_RS01445	300700	301512	plus		WP_346296104.1	exodeoxyribonuclease III	270
LRC39_RS01450	301573	302022	minus		WP_107342529.1	cyclic nucleotide-binding domain-containing protein	149
LRC39_RS01455	302062	302748	minus		WP_011155851.1	response regulator transcription factor	228
LRC39_RS01460	302913	303482	plus		WP_346296105.1	L,D-transpeptidase family protein	189
LRC39_RS01465	303550	304209	minus		WP_346296106.1	YggS family pyridoxal phosphate-dependent enzyme	219
LRC39_RS01470	304380	306053	plus		WP_346296107.1	diguanylate cyclase	557
LRC39_RS01475	306259	308889	plus	leuS	WP_346296108.1	leucine--tRNA ligase	876
LRC39_RS01480	308876	309439	plus	lptE	WP_107342534.1	LPS assembly lipoprotein LptE	187
LRC39_RS01485	309496	310527	plus	holA	WP_346296109.1	DNA polymerase III subunit delta	343
LRC39_RS01490	310783	311673	minus		WP_346296110.1	ParB/RepB/Spo0J family partition protein	296
LRC39_RS01495	311844	312698	minus		WP_107342538.1	ParA family protein	284
LRC39_RS01500	312727	313398	minus	rsmG	WP_346296111.1	16S rRNA (guanine(527)-N(7))-methyltransferase RsmG	223
LRC39_RS01505	313567	315435	minus	mnmG	WP_346296112.1	tRNA uridine-5-carboxymethylaminomethyl(34) synthesis enzyme MnmG	622
LRC39_RS01510	315598	316920	minus	mnmE	WP_346296113.1	tRNA uridine-5-carboxymethylaminomethyl(34) synthesis GTPase MnmE	440
LRC39_RS01515	317007	318272	minus	rho	WP_011155864.1	transcription termination factor Rho	421
LRC39_RS01520	318534	318974	minus	hemJ	WP_346296114.1	protoporphyrinogen oxidase HemJ	146
LRC39_RS01525	319429	320268	plus		WP_107342542.1	pyruvate, water dikinase regulatory protein	279
LRC39_RS01530	320265	320873	plus		WP_107353891.1	Maf family protein	202
LRC39_RS01535	320970	321569	plus	coaE	WP_346296115.1	dephospho-CoA kinase	199
LRC39_RS01540	321605	322303	plus	dnaQ	WP_346296116.1	DNA polymerase III subunit epsilon	232
LRC39_RS01545	322383	322856	minus	secB	WP_011155870.1	protein-export chaperone SecB	157
LRC39_RS01550	323320	324027	plus		WP_107353894.1	Tim44/TimA family putative adaptor protein	235
LRC39_RS01555	324005	325498	plus		WP_346296117.1	murein transglycosylase A	497
LRC39_RS01560	325504	326088	plus		WP_346296118.1	Smr/MutS family protein	194
LRC39_RS01565	326424	327725	minus	hslU	WP_012494055.1	ATP-dependent protease ATPase subunit HslU	433
LRC39_RS01570	327767	328378	minus		WP_346296119.1	DUF2585 domain-containing protein	203
LRC39_RS01575	328375	328944	minus	hslV	WP_011155876.1	ATP-dependent protease subunit HslV	189
LRC39_RS01580	329132	329725	plus	hisB	WP_107342551.1	imidazoleglycerol-phosphate dehydratase HisB	197
LRC39_RS01585	329753	330274	plus		WP_346296120.1	DUF2628 domain-containing protein	173
LRC39_RS01590	330271	330921	plus	hisH	WP_346296121.1	imidazole glycerol phosphate synthase subunit HisH	216
LRC39_RS01595	330918	331655	plus	hisA	WP_346296122.1	1-(5-phosphoribosyl)-5-[(5-phosphoribosylamino)methylideneamino]imidazole-4-carboxamide isomerase	245
LRC39_RS01600	331666	332433	plus	hisF	WP_011155881.1	imidazole glycerol phosphate synthase subunit HisF	255
LRC39_RS01605	332487	332810	plus		WP_011155882.1	phosphoribosyl-ATP diphosphatase	107
LRC39_RS01610	332885	333841	plus	coaA	WP_011155883.1	type I pantothenate kinase	318
LRC39_RS01615	333987	334937	minus		WP_346296123.1	GNAT family N-acetyltransferase	316
LRC39_RS01620	335098	337002	minus		WP_346296124.1	ATP-binding protein	634
LRC39_RS01625	337129	338667	minus		WP_346296125.1	YifB family Mg chelatase-like AAA ATPase	512
LRC39_RS01630	338767	338991	minus		WP_107342556.1	hypothetical protein	74
LRC39_RS01635	338988	339644	minus	rpaI	WP_346296126.1	4-coumaroyl-homoserine lactone synthase	218
LRC39_RS01640	339730	340461	minus	rpaR	WP_107353903.1	HTH-type quorum sensing-dependent transcriptional regulator RpaR	243
LRC39_RS01645	340678	341619	minus	gshB	WP_346296127.1	glutathione synthase	313
LRC39_RS01650	341692	342084	minus		WP_011155891.1	YraN family protein	130
LRC39_RS01655	342071	343027	minus	rsmI	WP_346296128.1	16S rRNA (cytidine(1402)-2'-O)-methyltransferase	318
LRC39_RS01660	343245	344444	plus		WP_346296129.1	penicillin-binding protein activator	399
LRC39_RS01665	344462	344824	minus		WP_346296130.1	helix-turn-helix domain-containing protein	120
LRC39_RS01670	344823	345224	plus		WP_346296131.1	nuclear transport factor 2 family protein	133
LRC39_RS01675	345229	346386	minus	hemW	WP_346296132.1	radical SAM family heme chaperone HemW	385
LRC39_RS01680	346376	347008	minus	rdgB	WP_346296133.1	RdgB/HAM1 family non-canonical purine NTP pyrophosphatase	210
LRC39_RS01685	347060	347773	minus	rph	WP_011155897.1	ribonuclease PH	237
LRC39_RS01690	347928	349016	plus	hrcA	WP_107342567.1	heat-inducible transcriptional repressor HrcA	362
LRC39_RS01695	349107	349730	plus	grpE	WP_107342568.1	nucleotide exchange factor GrpE	207
LRC39_RS01700	349835	350776	minus		WP_346296134.1	hypothetical protein	313
LRC39_RS01705	351111	353006	plus	dnaK	WP_346296135.1	molecular chaperone DnaK	631
LRC39_RS01710	353223	354362	plus	dnaJ	WP_346296136.1	molecular chaperone DnaJ	379
LRC39_RS01715	354456	355061	plus		WP_107342571.1	rRNA adenine N-6-methyltransferase family protein	201
LRC39_RS01720	355168	355749	plus		WP_346296137.1	NAD(P)H-dependent oxidoreductase	193
LRC39_RS01725	355757	356470	plus	pyrF	WP_346296138.1	orotidine-5'-phosphate decarboxylase	237
LRC39_RS01730	356494	356802	plus		WP_107353916.1	DUF1330 domain-containing protein	102
LRC39_RS01735	356897	357712	plus	dapB	WP_107342575.1	4-hydroxy-tetrahydrodipicolinate reductase	271
LRC39_RS01740	357791	359305	minus	gpmI	WP_346296139.1	2,3-bisphosphoglycerate-independent phosphoglycerate mutase	504
LRC39_RS01745	359397	360293	minus		WP_346297563.1	bifunctional helix-turn-helix domain-containing protein/methylated-DNA--[protein]-cysteine S-methyltransferase	298
LRC39_RS01750	360344	360859	minus		WP_346296140.1	DUF2244 domain-containing protein	171
LRC39_RS01755	360882	361664	plus	nth	WP_346296141.1	endonuclease III	260
LRC39_RS01760	361794	363359	minus		WP_346296142.1	peptidase S10	521
LRC39_RS01765	363488	364456	minus	bchO	WP_346296143.1	alpha/beta fold hydrolase BchO	322
LRC39_RS01770	365008	365751	minus		WP_107353921.1	sulfate transporter family protein	247
LRC39_RS01775	365842	367674	minus	aceK	WP_346296144.1	bifunctional isocitrate dehydrogenase kinase/phosphatase	610
LRC39_RS01780	368029	368880	minus		WP_346296145.1	alpha/beta hydrolase	283
LRC39_RS01785	369363	369773	minus		WP_346296146.1	hypothetical protein	136
LRC39_RS01790	370020	370931	minus		WP_346296147.1	hypothetical protein	303
LRC39_RS01795	370957	372768	minus	lepA	WP_346296148.1	translation elongation factor 4	603
LRC39_RS01800	372913	374451	plus		WP_346296149.1	glycosyltransferase family 39 protein	512
LRC39_RS01805	374503	374835	minus		WP_107353926.1	HPr family phosphocarrier protein	110
LRC39_RS01810	374832	375233	minus		WP_011155923.1	PTS sugar transporter subunit IIA	133
LRC39_RS01815	375421	375888	minus		WP_346296150.1	HPr kinase/phosphatase C-terminal domain-containing protein	155
LRC39_RS01820	375885	377684	minus		WP_346296151.1	sensor histidine kinase	599
LRC39_RS01825	377790	378491	minus		WP_011155926.1	response regulator transcription factor	233
LRC39_RS01830	378725	379459	plus		WP_164572003.1	DUF2470 domain-containing protein	244
LRC39_RS01835	379648	381261	plus		WP_346296152.1	phosphoenolpyruvate carboxykinase	537
LRC39_RS01840	381349	382233	minus		WP_346296153.1	hypothetical protein	294
LRC39_RS01845	382522	383397	plus	bla	WP_346296154.1	class A beta-lactamase	291
LRC39_RS01850	383493	383855	minus		WP_107342593.1	hypothetical protein	120
LRC39_RS01855	384031	384930	minus	rpoH	WP_107342595.1	RNA polymerase sigma factor RpoH	299
LRC39_RS01860	385152	386155	minus
LRC39_RS01865	386198	386533	plus		WP_012494099.1	hypothetical protein	111
LRC39_RS01870	386755	386829	plus
LRC39_RS01875	387176	387802	plus		WP_346296155.1	DUF5343 domain-containing protein	208
LRC39_RS01880	387799	388368	plus		WP_346296156.1	Swt1 family HEPN domain-containing protein	189
LRC39_RS01885	389790	392264	minus		WP_346296157.1	EAL domain-containing protein	824
LRC39_RS01890	392674	393423	minus		WP_346296158.1	50S ribosomal protein L11 methyltransferase	249
LRC39_RS01895	393526	393963	minus	trxC	WP_346296159.1	thioredoxin TrxC	145
LRC39_RS01900	394099	395082	minus		WP_346296160.1	zinc-dependent alcohol dehydrogenase family protein	327
LRC39_RS01905	395159	395380	minus		WP_346296161.1	ChaB family protein	73
LRC39_RS01910	395613	396344	plus		WP_346296162.1	protein-L-isoaspartate(D-aspartate) O-methyltransferase	243
LRC39_RS01915	396497	397321	plus		WP_107342604.1	universal stress protein	274
LRC39_RS01920	397530	398810	minus		WP_346296163.1	alpha-glucosidase/alpha-galactosidase	426
LRC39_RS01925	399035	399973	plus		WP_346296164.1	1-phosphofructokinase family hexose kinase	312
LRC39_RS01930	400078	402393	plus		WP_346296165.1	FdhF/YdeP family oxidoreductase	771
LRC39_RS01935	402408	402656	plus		WP_346296166.1	hypothetical protein	82
LRC39_RS01940	402665	403927	plus	glgC	WP_346296167.1	glucose-1-phosphate adenylyltransferase	420
LRC39_RS01945	403924	405375	plus	glgA	WP_346296168.1	glycogen synthase GlgA	483
LRC39_RS01950	405516	406316	plus		WP_346296169.1	crotonase/enoyl-CoA hydratase family protein	266
LRC39_RS01955	406364	406885	plus		WP_346296170.1	DUF1566 domain-containing protein	173
LRC39_RS01960	406901	407620	minus	radC	WP_264053989.1	DNA repair protein RadC	239
LRC39_RS01965	407725	407967	minus		WP_107342612.1	hypothetical protein	80
LRC39_RS01970	408072	409067	plus		WP_346296171.1	Ku protein	331
LRC39_RS01975	409428	410390	minus
LRC39_RS01980	410575	411399	minus	map	WP_107342614.1	type I methionyl aminopeptidase	274
LRC39_RS01985	411603	413396	plus		WP_346296172.1	potassium/proton antiporter	597
LRC39_RS01990	413418	414380	minus	mepA	WP_346296173.1	penicillin-insensitive murein endopeptidase	320
LRC39_RS01995	414874	416994	plus		WP_346296174.1	EAL domain-containing protein	706
LRC39_RS02000	417010	418767	minus		WP_346296175.1	alkaline phosphatase	585
LRC39_RS02005	419012	420349	minus	argG	WP_346296176.1	argininosuccinate synthase	445
LRC39_RS02010	420450	421229	minus		WP_346296177.1	phosphatase PAP2 family protein	259
LRC39_RS02015	421226	421726	minus		WP_107342621.1	hypothetical protein	166
LRC39_RS02020	421726	422319	minus		WP_346296178.1	HD domain-containing protein	197
LRC39_RS02025	422323	423522	minus	rlmN	WP_164637152.1	23S rRNA (adenine(2503)-C(2))-methyltransferase RlmN	399
LRC39_RS02030	423708	424283	minus		WP_263990309.1	invasion associated locus B family protein	191
LRC39_RS02035	424438	425274	minus		WP_346296179.1	SDR family oxidoreductase	278
LRC39_RS02040	425507	426481	plus		WP_346296180.1	NADPH:quinone oxidoreductase family protein	324
LRC39_RS02045	426543	428678	minus		WP_346296181.1	NAD(P)/FAD-dependent oxidoreductase	711
LRC39_RS02050	428815	429435	plus		WP_346296182.1	TetR/AcrR family transcriptional regulator	206
LRC39_RS02055	429457	429831	minus		WP_164572975.1	YkvA family protein	124
LRC39_RS02060	429915	430217	minus		WP_346296183.1	4a-hydroxytetrahydrobiopterin dehydratase	100
LRC39_RS02065	430347	431792	plus		WP_346296184.1	TAXI family TRAP transporter solute-binding subunit	481
LRC39_RS02070	431796	433241	minus		WP_346296185.1	PepSY domain-containing protein	481
LRC39_RS02075	433246	435522	minus		WP_346296186.1	TonB-dependent siderophore receptor	758
LRC39_RS02080	436956	437783	minus		WP_346296187.1	hypothetical protein	275
LRC39_RS02085	438398	440221	plus	typA	WP_164603455.1	translational GTPase TypA	607
LRC39_RS02090	440451	441719	plus		WP_346296188.1	NAD(P)/FAD-dependent oxidoreductase	422
LRC39_RS02095	441895	442404	plus		WP_011155978.1	GNAT family N-acetyltransferase	169
LRC39_RS02100	442481	443020	plus	ppa	WP_107342636.1	inorganic diphosphatase	179
LRC39_RS02105	443017	444537	plus		WP_283812318.1	M20 family peptidase	506
LRC39_RS02110	444605	445774	minus		WP_346295641.1	IS481 family transposase	389
LRC39_RS02115	445983	446870	minus	folD	WP_346296189.1	bifunctional methylenetetrahydrofolate dehydrogenase/methenyltetrahydrofolate cyclohydrolase FolD	295
LRC39_RS02120	446977	447303	minus		WP_012494136.1	DUF167 domain-containing protein	108
LRC39_RS02125	447327	447617	minus		WP_012494137.1	YggT family protein	96
LRC39_RS02130	447818	447893	plus
LRC39_RS02135	448080	448892	minus		WP_346296190.1	enoyl-CoA hydratase	270
LRC39_RS02140	448970	449470	minus		WP_264075266.1	nuclear transport factor 2 family protein	166
LRC39_RS02145	449574	450371	minus		WP_346296191.1	glutamine amidotransferase	265
LRC39_RS02150	450490	451269	minus		WP_107342642.1	SDR family oxidoreductase	259
LRC39_RS02155	451452	451976	minus		WP_346297462.1	TerB family tellurite resistance protein	174
LRC39_RS02160	452113	453498	minus		WP_346296192.1	cytochrome P450	461
LRC39_RS02165	453618	454619	minus		WP_107342645.1	D-glycerate dehydrogenase	333
LRC39_RS02170	454872	455378	plus		WP_085977321.1	SH3 domain-containing protein	168
LRC39_RS02175	455488	455979	minus	irrA	WP_107342647.1	iron response transcriptional regulator IrrA	163
LRC39_RS02180	456237	456764	plus	fabA	WP_107353974.1	bifunctional 3-hydroxydecanoyl-ACP dehydratase/trans-2-decenoyl-ACP isomerase	175
LRC39_RS02185	456826	458052	plus	fabB	WP_346296193.1	beta-ketoacyl-ACP synthase I	408
LRC39_RS02190	458229	459038	plus	fabI	WP_012494145.1	enoyl-ACP reductase FabI	269
LRC39_RS02195	459394	459912	minus		WP_346296194.1	DUF3060 domain-containing protein	172
LRC39_RS02200	460144	462354	minus	katG	WP_346296195.1	catalase/peroxidase HPI	736
LRC39_RS02205	462624	463562	plus		WP_264054017.1	LysR substrate-binding domain-containing protein	312
LRC39_RS02210	463573	465255	minus		WP_107353979.1	PAS domain-containing methyl-accepting chemotaxis protein	560
LRC39_RS02215	465561	467729	minus	pnp	WP_264054019.1	polyribonucleotide nucleotidyltransferase	722
LRC39_RS02220	468070	468339	minus	rpsO	WP_107342654.1	30S ribosomal protein S15	89
LRC39_RS02225	468342	469442	minus	truB	WP_107342655.1	tRNA pseudouridine(55) synthase TruB	366
LRC39_RS02230	469442	469855	minus	rbfA	WP_107342656.1	30S ribosome-binding factor RbfA	137
LRC39_RS02235	470030	472684	minus	infB	WP_164637188.1	translation initiation factor IF-2	884
LRC39_RS02240	472677	473456	minus		WP_346296196.1	RNA-binding protein	259
LRC39_RS02245	473518	475131	minus	nusA	WP_107342659.1	transcription termination factor NusA	537
LRC39_RS02250	475134	475913	minus	rimP	WP_107342660.1	ribosome maturation factor RimP	259
LRC39_RS02255	476252	477337	plus		WP_346296197.1	DUF2336 domain-containing protein	361
LRC39_RS02260	477459	478304	plus		WP_264054023.1	phytanoyl-CoA dioxygenase family protein	281
LRC39_RS02265	478317	478997	minus		WP_234822393.1	tRNA (guanine(46)-N(7))-methyltransferase TrmB	226
LRC39_RS02270	479206	479625	minus		WP_011156011.1	helix-turn-helix domain-containing protein	139
LRC39_RS02275	479823	481436	minus	lnt	WP_346296198.1	apolipoprotein N-acyltransferase	537
LRC39_RS02280	481433	482578	minus		WP_346296199.1	hemolysin family protein	381
LRC39_RS02285	482580	483083	minus	ybeY	WP_346296200.1	rRNA maturation RNase YbeY	167
LRC39_RS02290	483152	484207	minus		WP_012494162.1	PhoH family protein	351
LRC39_RS02295	484214	485605	minus	miaB	WP_346296201.1	tRNA (N6-isopentenyl adenosine(37)-C2)-methylthiotransferase MiaB	463
LRC39_RS02300	485726	486385	minus		WP_346296202.1	HAD family hydrolase	219
LRC39_RS02305	486473	486904	minus		WP_107342669.1	Fur family transcriptional regulator	143
LRC39_RS02310	486965	487450	minus	rimI	WP_107353994.1	ribosomal protein S18-alanine N-acetyltransferase	161
LRC39_RS02315	487473	488168	minus	tsaB	WP_346296203.1	tRNA (adenosine(37)-N6)-threonylcarbamoyltransferase complex dimerization subunit type 1 TsaB	231
LRC39_RS02320	488303	488869	minus		WP_164637212.1	NifU family protein	188
LRC39_RS02325	489017	489511	minus		WP_264075281.1	universal stress protein	164
LRC39_RS02330	489748	490800	minus	trpS	WP_107353998.1	tryptophan--tRNA ligase	350
LRC39_RS02335	490856	492412	minus	murJ	WP_346296204.1	murein biosynthesis integral membrane protein MurJ	518
LRC39_RS02340	492791	493792	plus		WP_346296205.1	adenosine kinase	333
LRC39_RS02345	494007	495701	minus		WP_346296206.1	AMP-binding protein	564
LRC39_RS02350	495832	497019	minus		WP_263990333.1	serine hydrolase domain-containing protein	395
LRC39_RS02355	497259	497588	plus		WP_164572411.1	hypothetical protein	109
LRC39_RS02360	497751	499244	plus		WP_346296207.1	NAD-dependent succinate-semialdehyde dehydrogenase	497
LRC39_RS02365	499299	500735	minus		WP_346296208.1	DUF1254 domain-containing protein	478
LRC39_RS02370	500874	501557	minus		WP_107354004.1	protease inhibitor Inh/omp19 family protein	227
LRC39_RS02375	501560	502546	minus		WP_346296209.1	2-hydroxyacid dehydrogenase	328
LRC39_RS02380	502546	503370	minus		WP_346296210.1	ABC transporter permease	274
LRC39_RS02385	503367	504197	minus		WP_346296211.1	ABC transporter ATP-binding protein	276
LRC39_RS02390	504206	505348	minus		WP_346296212.1	ABC transporter substrate-binding protein	380
LRC39_RS02395	505478	506290	plus		WP_346296213.1	creatininase family protein	270
LRC39_RS02400	506663	508732	plus		WP_346296214.1	carbohydrate porin	689
LRC39_RS02405	508762	510393	minus		WP_346296215.1	FMN-binding glutamate synthase family protein	543
LRC39_RS02410	510689	511639	plus		WP_346296216.1	hypothetical protein	316
LRC39_RS02415	511732	512733	plus		WP_346296217.1	NADP-dependent oxidoreductase	333
LRC39_RS02420	512800	512876	minus
LRC39_RS02425	513084	514415	plus		WP_346296218.1	TadE/TadG family type IV pilus assembly protein	443
LRC39_RS02430	514553	515113	plus		WP_107342695.1	YidB family protein	186
LRC39_RS02435	515186	515482	plus		WP_164637250.1	GlsB/YeaQ/YmgE family stress response membrane protein	98
LRC39_RS02440	515536	516318	minus		WP_346296219.1	SDR family oxidoreductase	260
LRC39_RS02445	516578	517642	plus		WP_346296220.1	acyl-CoA dehydrogenase family protein	354
LRC39_RS02450	517669	518829	plus		WP_346296221.1	acyl-CoA dehydrogenase family protein	386
LRC39_RS02455	518863	519669	plus		WP_346296222.1	enoyl-CoA hydratase/isomerase family protein	268
LRC39_RS02460	519812	520576	minus		WP_346296223.1	hypothetical protein	254
LRC39_RS02465	520579	521367	minus		WP_346296224.1	enoyl-CoA hydratase	262
LRC39_RS02470	521545	522750	minus		WP_346296225.1	ABC transporter substrate-binding protein	401
LRC39_RS02475	523109	523897	plus		WP_346296226.1	thermonuclease family protein	262
LRC39_RS02480	523921	525426	plus		WP_346296227.1	M48 family metalloprotease	501
LRC39_RS02485	525508	526698	minus		WP_346297463.1	CarD family transcriptional regulator	396
LRC39_RS02490	526864	527202	minus	fdxA	WP_164573739.1	ferredoxin FdxA	112
LRC39_RS02495	527277	527546	minus		WP_264075312.1	S4 domain-containing protein	89
LRC39_RS02500	527576	530833	minus		WP_346296228.1	helicase-related protein	1085
LRC39_RS02505	531136	531948	minus		WP_346297464.1	DUF3108 domain-containing protein	270
LRC39_RS02510	532310	532615	plus	rpmB	WP_107342708.1	50S ribosomal protein L28	101
LRC39_RS02515	532941	536165	plus		WP_346296229.1	PAS domain S-box protein	1074
LRC39_RS02520	536192	537319	minus		WP_346296230.1	esterase-like activity of phytase family protein	375
LRC39_RS02525	537344	539248	minus	cobT	WP_264054062.1	cobaltochelatase subunit CobT	634
LRC39_RS02530	539245	539655	minus		WP_264054063.1	GNAT family N-acetyltransferase	136
LRC39_RS02535	539660	540655	minus	cobS	WP_107342711.1	cobaltochelatase subunit CobS	331
LRC39_RS02540	540932	541549	plus		WP_346296231.1	DedA family protein	205
LRC39_RS02545	541614	542258	minus		WP_107354031.1	J domain-containing protein	214
LRC39_RS02550	542380	542649	plus		WP_107342714.1	BolA family protein	89
LRC39_RS02555	542663	544024	minus		WP_107342715.1	hemolysin family protein	453
LRC39_RS02560	544072	545217	minus	aroB	WP_264054067.1	3-dehydroquinate synthase	381
LRC39_RS02565	545214	545831	minus		WP_107354033.1	shikimate kinase	205
LRC39_RS02570	545970	546116	plus		WP_011156073.1	hypothetical protein	48
LRC39_RS02575	546133	547152	plus	xerD	WP_346296232.1	site-specific tyrosine recombinase XerD	339
LRC39_RS02580	547159	547734	minus		WP_346296233.1	cytochrome b	191
LRC39_RS02585	548009	548971	plus		WP_346296234.1	acetyl-CoA carboxylase carboxyltransferase subunit alpha	320
LRC39_RS02590	549343	550776	plus		WP_346296235.1	L,D-transpeptidase family protein	477
LRC39_RS02595	551025	553865	minus	secA	WP_264075325.1	preprotein translocase subunit SecA	946
LRC39_RS02600	554208	555161	plus		WP_164573385.1	peptidylprolyl isomerase	317
LRC39_RS02605	555269	557989	minus	mutS	WP_346296236.1	DNA mismatch repair protein MutS	906
LRC39_RS02610	558166	559374	plus	pcaF	WP_346296237.1	3-oxoadipyl-CoA thiolase	402
LRC39_RS02615	559552	561114	minus		WP_107342726.1	MDR family MFS transporter	520
LRC39_RS02620	561118	562287	minus		WP_346296238.1	HlyD family secretion protein	389
LRC39_RS02625	562280	562765	minus		WP_107342728.1	MarR family transcriptional regulator	161
LRC39_RS02630	562961	563449	plus		WP_107354042.1	Fur family transcriptional regulator	162
LRC39_RS02635	563614	564537	plus		WP_346296239.1	DMT family transporter	307
LRC39_RS02640	564551	565846	plus	ispG	WP_346296240.1	flavodoxin-dependent (E)-4-hydroxy-3-methylbut-2-enyl-diphosphate synthase	431
LRC39_RS02645	566000	566161	minus		WP_263990381.1	type II toxin-antitoxin system RelE/ParE family toxin	53
LRC39_RS02650	566158	566388	minus		WP_346296241.1	hypothetical protein	76
LRC39_RS02655	566456	568108	minus		WP_107354046.1	Na+/H+ antiporter	550
LRC39_RS02660	568417	570000	plus		WP_346296242.1	bifunctional diguanylate cyclase/phosphodiesterase	527
LRC39_RS02665	570017	570460	plus		WP_107354048.1	BLUF domain-containing protein	147
LRC39_RS02670	570482	571168	minus		WP_107342737.1	DUF1345 domain-containing protein	228
LRC39_RS02675	571176	572102	minus		WP_346296243.1	polyprenyl synthetase family protein	308
LRC39_RS02680	572204	572914	plus	mtgA	WP_346296244.1	monofunctional biosynthetic peptidoglycan transglycosylase	236
LRC39_RS02685	573076	573258	plus	rpmF	WP_011156094.1	50S ribosomal protein L32	60
LRC39_RS02690	573501	574130	plus		WP_346296245.1	hypothetical protein	209
LRC39_RS02695	574149	574463	minus		WP_107342740.1	hypothetical protein	104
LRC39_RS02700	574702	576444	plus		WP_346296246.1	bifunctional diguanylate cyclase/phosphodiesterase	580
LRC39_RS02705	576590	577180	minus	phaR	WP_042440735.1	polyhydroxyalkanoate synthesis repressor PhaR	196
LRC39_RS02710	577451	578629	plus		WP_346296247.1	acetyl-CoA C-acetyltransferase	392
LRC39_RS02715	578811	579536	plus		WP_263990389.1	beta-ketoacyl-ACP reductase	241
LRC39_RS02720	579613	580479	plus		WP_346296248.1	EamA family transporter	288
LRC39_RS02725	580552	580764	minus		WP_346296249.1	hypothetical protein	70
LRC39_RS02730	580874	581395	minus		WP_264054082.1	TIGR02281 family clan AA aspartic protease	173
LRC39_RS02735	581526	584003	minus	hrpB	WP_346296250.1	ATP-dependent helicase HrpB	825
LRC39_RS02740	584177	585229	plus		WP_264075338.1	acyltransferase family protein	350
LRC39_RS02745	585369	586928	minus		WP_107342748.1	acetyl-CoA hydrolase/transferase family protein	519
LRC39_RS02750	587659	589110	minus		WP_346296251.1	porin	483
LRC39_RS02755	589706	590218	plus		WP_346296252.1	MarR family winged helix-turn-helix transcriptional regulator	170
LRC39_RS02760	590213	591331	minus		WP_346296253.1	hypothetical protein	372
LRC39_RS02765	591550	591634	minus
LRC39_RS02770	591806	592354	plus		WP_346296254.1	disulfide bond formation protein B	182
LRC39_RS02775	592357	593409	minus		WP_107354063.1	AbrB family transcriptional regulator	350
LRC39_RS02780	593604	594161	plus		WP_346296255.1	hypothetical protein	185
LRC39_RS02785	594314	594697	plus		WP_346296256.1	CidA/LrgA family protein	127
LRC39_RS02790	594694	595416	plus		WP_107346398.1	LrgB family protein	240
LRC39_RS02795	595477	595974	plus		WP_346296257.1	hypothetical protein	165
LRC39_RS02800	595978	597054	minus		WP_346296258.1	phospholipase	358
LRC39_RS02805	597236	598381	plus		WP_346296259.1	AI-2E family transporter	381
LRC39_RS02810	598378	599040	minus		WP_346296260.1	ChrR family anti-sigma-E factor	220
LRC39_RS02815	599037	599624	minus		WP_346297465.1	sigma-70 family RNA polymerase sigma factor	195
LRC39_RS02820	600255	601136	minus		WP_346296261.1	LysR family transcriptional regulator	293
LRC39_RS02825	601242	602549	plus		WP_346296262.1	dicarboxylate/amino acid:cation symporter	435
LRC39_RS02830	602588	603427	plus		WP_346296263.1	bifunctional allantoicase/(S)-ureidoglycine aminohydrolase	279
LRC39_RS02835	603424	603933	plus		WP_346296264.1	ureidoglycolate lyase	169
LRC39_RS02840	603984	604604	minus		WP_346296265.1	class I SAM-dependent methyltransferase	206
LRC39_RS02845	604721	605278	minus		WP_107342762.1	HNH endonuclease	185
LRC39_RS02850	605560	606558	plus	cysK	WP_107342763.1	cysteine synthase A	332
LRC39_RS02855	606625	607542	minus		WP_346296266.1	phosphoribosylaminoimidazolesuccinocarboxamide synthase	305
LRC39_RS02860	607613	608530	minus		WP_346296267.1	pirin family protein	305
LRC39_RS02865	608678	610099	minus		WP_346296268.1	malonyl-CoA decarboxylase	473
LRC39_RS02870	610274	610879	minus		WP_264075354.1	PAS domain-containing protein	201
LRC39_RS02875	610959	612323	minus		WP_346296269.1	MmgE/PrpD family protein	454
LRC39_RS02880	612494	613606	plus		WP_107357374.1	FUSC family protein	370
LRC39_RS02885	613608	614069	minus		WP_346296270.1	DUF2269 family protein	153
LRC39_RS02890	614380	614643	plus		WP_107354080.1	hypothetical protein	87
LRC39_RS02895	614817	616001	plus		WP_346296271.1	PHB depolymerase family esterase	394
LRC39_RS02900	616120	616539	plus		WP_107342771.1	DUF1236 domain-containing protein	139
LRC39_RS02905	616603	617367	minus		WP_346297466.1	AraC family transcriptional regulator	254
LRC39_RS02910	617822	618487	minus		WP_346296272.1	MBL fold metallo-hydrolase	221
LRC39_RS02915	618578	619696	minus		WP_346296273.1	vWA domain-containing protein	372
LRC39_RS02920	619852	620331	plus		WP_107354083.1	MmcB family DNA repair protein	159
LRC39_RS02925	620470	621024	minus		WP_107342775.1	ActR/PrrA/RegA family redox response regulator transcription factor	184
LRC39_RS02930	621116	622438	minus		WP_107354084.1	ActS/PrrB/RegB family redox-sensitive histidine kinase	440
LRC39_RS02935	622546	623343	plus		WP_264076596.1	ABC transporter ATP-binding protein	265
LRC39_RS02940	623340	624170	plus		WP_346296274.1	ABC transporter permease	276
LRC39_RS02945	624309	625637	plus	phaZ	WP_107342779.1	polyhydroxyalkanoate depolymerase	442
LRC39_RS02950	625893	626726	plus		WP_346296275.1	SprT family zinc-dependent metalloprotease	277
LRC39_RS02955	626789	629005	minus		WP_346296276.1	transglycosylase domain-containing protein	738
LRC39_RS02960	629188	629439	plus		WP_107357377.1	hypothetical protein	83
LRC39_RS02965	629535	629747	minus		WP_107342781.1	hypothetical protein	70
LRC39_RS02970	630038	631258	minus		WP_346296277.1	ABC transporter substrate-binding protein	406
LRC39_RS02975	631410	631772	minus		WP_346296278.1	DUF1304 domain-containing protein	120
LRC39_RS02980	631854	632282	plus		WP_263990436.1	DUF1330 domain-containing protein	142
LRC39_RS02985	632378	635122	plus		WP_346296279.1	ATP-binding protein	914
LRC39_RS02990	635312	637648	plus		WP_107342785.1	Tex family protein	778
LRC39_RS02995	637670	638890	minus	chrA	WP_346296280.1	chromate efflux transporter	406
LRC39_RS03000	638887	639780	minus		WP_346296281.1	SDR family oxidoreductase	297
LRC39_RS03005	639817	641298	minus		WP_346296282.1	amino acid permease	493
LRC39_RS03010	641338	641973	minus		WP_346296283.1	TetR/AcrR family transcriptional regulator	211
LRC39_RS03015	642112	643779	plus		WP_346296284.1	isovaleryl-CoA dehydrogenase	555
LRC39_RS03020	643944	645284	minus		WP_107354094.1	S41 family peptidase	446
LRC39_RS03025	645762	646595	plus		WP_346296285.1	hypothetical protein	277
LRC39_RS03030	646592	647749	plus		WP_346296286.1	hypothetical protein	385
LRC39_RS03035	647982	650783	minus		WP_346296287.1	[protein-PII] uridylyltransferase	933
LRC39_RS03040	651006	652247	plus	argJ	WP_346296288.1	bifunctional glutamate N-acetyltransferase/amino-acid acetyltransferase ArgJ	413
LRC39_RS03045	652432	652833	plus		WP_011156162.1	(deoxy)nucleoside triphosphate pyrophosphohydrolase	133
LRC39_RS03050	652932	653761	minus
LRC39_RS03055	653788	654087	minus		WP_107342796.1	hypothetical protein	99
LRC39_RS03060	654193	655008	plus		WP_346296289.1	ComF family protein	271
LRC39_RS03065	655051	655326	plus	grxC	WP_263990447.1	glutaredoxin 3	91
LRC39_RS03070	655323	656198	plus		WP_346296290.1	carbon-nitrogen hydrolase family protein	291
LRC39_RS03075	656195	656689	plus		WP_346296291.1	DUF1178 family protein	164
LRC39_RS03080	656919	657356	plus		WP_346296292.1	EamA family transporter	145
LRC39_RS03085	657357	658256	minus		WP_107354102.1	EamA family transporter	299
LRC39_RS03090	658384	659145	minus	ubiG	WP_104511875.1	bifunctional 2-polyprenyl-6-hydroxyphenol methylase/3-demethylubiquinol 3-O-methyltransferase UbiG	253
LRC39_RS03095	659337	660590	plus		WP_346296293.1	aspartate kinase	417
LRC39_RS03100	660923	663190	plus	ptsP	WP_107354104.1	phosphoenolpyruvate--protein phosphotransferase	755
LRC39_RS03105	663245	664330	plus	prfA	WP_346296294.1	peptide chain release factor 1	361
LRC39_RS03110	664327	665196	plus	prmC	WP_346296295.1	peptide chain release factor N(5)-glutamine methyltransferase	289
LRC39_RS03115	665653	666342	plus		WP_346296296.1	DUF4167 domain-containing protein	229
LRC39_RS03120	666442	667212	minus		WP_107346406.1	methyltransferase domain-containing protein	256
LRC39_RS03125	667392	668159	plus	gloB	WP_346296297.1	hydroxyacylglutathione hydrolase	255
LRC39_RS03130	668156	668593	plus		WP_346296298.1	cupin domain-containing protein	145
LRC39_RS03135	668719	669657	minus		WP_346296299.1	sugar kinase	312
LRC39_RS03140	669654	670586	minus	nudC	WP_346296300.1	NAD(+) diphosphatase	310
LRC39_RS03145	670591	671010	minus		WP_107342812.1	HIT family protein	139
LRC39_RS03150	671188	671284	plus	ffs
LRC39_RS03155	671470	673341	plus		WP_346296301.1	DNA polymerase III subunit gamma/tau	623
LRC39_RS03160	673363	673683	plus		WP_164634054.1	YbaB/EbfC family nucleoid-associated protein	106
LRC39_RS03165	673787	674389	plus	recR	WP_011156185.1	recombination mediator RecR	200
LRC39_RS03170	674409	674837	plus		WP_164634053.1	hypothetical protein	142
LRC39_RS03175	674854	676230	minus		WP_346296302.1	MFS transporter	458
LRC39_RS03180	676430	677632	minus	rmuC	WP_346297467.1	DNA recombination protein RmuC	400
LRC39_RS03185	677782	678309	plus	def	WP_263990463.1	peptide deformylase	175
LRC39_RS03190	678388	679323	plus	fmt	WP_264075390.1	methionyl-tRNA formyltransferase	311
LRC39_RS03195	679436	680173	plus	truA	WP_264075391.1	tRNA pseudouridine(38-40) synthase TruA	245
LRC39_RS03200	680317	681480	minus	dapE	WP_346296303.1	succinyl-diaminopimelate desuccinylase	387
LRC39_RS03205	681480	681953	minus		WP_346296304.1	DUF805 domain-containing protein	157
LRC39_RS03210	681972	682817	minus	dapD	WP_346296305.1	2,3,4,5-tetrahydropyridine-2,6-dicarboxylate N-succinyltransferase	281
LRC39_RS03215	682974	683273	plus		WP_346296306.1	GIY-YIG nuclease family protein	99
LRC39_RS03220	683344	684045	minus		WP_346296307.1	pyrimidine 5'-nucleotidase	233
LRC39_RS03225	684042	685040	minus		WP_346296308.1	DUF1036 domain-containing protein	332
LRC39_RS03230	685148	686044	minus	argB	WP_107342826.1	acetylglutamate kinase	298
LRC39_RS03235	686169	686537	minus		WP_346296309.1	DUF423 domain-containing protein	122
LRC39_RS03240	686537	687187	minus	yihA	WP_107342828.1	ribosome biogenesis GTP-binding protein YihA/YsxC	216
LRC39_RS03245	687270	689135	minus	yidC	WP_346296310.1	membrane protein insertase YidC	621
LRC39_RS03250	689152	689493	minus	rnpA	WP_011156201.1	ribonuclease P protein component	113
LRC39_RS03255	689517	689651	minus	rpmH	WP_006609582.1	50S ribosomal protein L34	44
LRC39_RS03260	689981	691459	plus		WP_107354127.1	HAMP domain-containing sensor histidine kinase	492
LRC39_RS03265	691709	691785	plus
LRC39_RS03270	692233	692640	minus		WP_346296311.1	hypothetical protein	135
LRC39_RS03275	692766	693227	minus		WP_346296312.1	helix-turn-helix transcriptional regulator	153
LRC39_RS03280	693330	693839	minus		WP_346296313.1	hypothetical protein	169
LRC39_RS03285	693866	695194	minus		WP_346296314.1	hypothetical protein	442
LRC39_RS03290	695271	697673	minus		WP_346296315.1	hypothetical protein	800
LRC39_RS03295	698164	698862	plus		WP_346296316.1	RNA polymerase sigma factor	232
LRC39_RS03300	699005	699829	plus		WP_011156207.1	flagellin	274
LRC39_RS03305	699890	701605	plus	fliD	WP_346296317.1	flagellar filament capping protein FliD	571
LRC39_RS03310	701605	701997	plus		WP_263990480.1	flagellar export chaperone FliS	130
LRC39_RS03315	702093	702392	plus		WP_107346408.1	hypothetical protein	99
LRC39_RS03320	702769	703437	plus		WP_107354133.1	FlgD immunoglobulin-like domain containing protein	222
LRC39_RS03325	703457	704722	plus	flgE	WP_346296318.1	flagellar hook protein FlgE	421
LRC39_RS03330	704728	704985	plus		WP_264075405.1	hypothetical protein	85
LRC39_RS03335	705010	705462	plus		WP_346296319.1	flagellar protein FlgN	150
LRC39_RS03340	705484	707247	plus	flgK	WP_346296320.1	flagellar hook-associated protein FlgK	587
LRC39_RS03345	707263	708174	plus		WP_346296321.1	flagellin	303
LRC39_RS03350	708194	708970	minus		WP_346296322.1	enoyl-CoA hydratase-related protein	258
LRC39_RS03355	708998	710641	minus	aliA	WP_346296323.1	cyclohexanecarboxylate-CoA ligase	547
LRC39_RS03360	710699	711850	minus	aliB	WP_346296324.1	cyclohexanecarboxyl-CoA dehydrogenase	383
LRC39_RS03365	711915	712697	minus	badI	WP_107354141.1	2-ketocyclohexanecarboxyl-CoA hydrolase	260
LRC39_RS03370	712727	713494	minus	badH	WP_346296325.1	2-hydroxycyclohexanecarboxyl-CoA dehydrogenase	255
LRC39_RS03375	713617	714144	plus		WP_346296326.1	MarR family transcriptional regulator	175
LRC39_RS03380	714219	715238	plus		WP_346296327.1	zinc-binding dehydrogenase	339
LRC39_RS03385	715410	716594	plus	bcrC	WP_346296328.1	benzoyl-CoA reductase subunit C	394
LRC39_RS03390	716591	717901	plus	bcrB	WP_346296329.1	benzoyl-CoA reductase subunit B	436
LRC39_RS03395	717913	719226	plus	bcrA	WP_107342851.1	benzoyl-CoA reductase subunit A	437
LRC39_RS03400	719280	720113	plus	bcrD	WP_107346410.1	benzoyl-CoA reductase subunit D	277
LRC39_RS03405	720229	721803	plus		WP_346296330.1	benzoate-CoA ligase family protein	524
LRC39_RS03410	721821	722066	plus		WP_011156229.1	YfhL family 4Fe-4S dicluster ferredoxin	81
LRC39_RS03415	722114	722578	minus		WP_346296331.1	RrF2 family transcriptional regulator	154
LRC39_RS03420	722640	723035	minus		WP_264054166.1	GNAT family N-acetyltransferase	131
LRC39_RS03425	723218	723940	minus		WP_346296332.1	ABC transporter ATP-binding protein	240
LRC39_RS03430	723937	725724	minus		WP_346296333.1	branched-chain amino acid ABC transporter ATP-binding protein/permease	595
LRC39_RS03435	725727	726587	minus		WP_346296334.1	branched-chain amino acid ABC transporter permease	286
LRC39_RS03440	726674	727852	minus		WP_164634016.1	ABC transporter substrate-binding protein	392
LRC39_RS03445	728030	729649	minus		WP_346296335.1	benzoate-CoA ligase family protein	539
LRC39_RS03450	729816	730307	plus	hcrC	WP_346296336.1	4-hydroxybenzoyl-CoA reductase subunit gamma	163
LRC39_RS03455	730304	732637	plus	hcrA	WP_346296337.1	4-hydroxybenzoyl-CoA reductase subunit alpha	777
LRC39_RS03460	732634	733617	plus	hcrB	WP_346296338.1	4-hydroxybenzoyl-CoA reductase subunit beta	327
LRC39_RS03465	733643	734368	minus		WP_346296339.1	Crp/Fnr family transcriptional regulator	241
LRC39_RS03470	734560	735672	plus		WP_346296340.1	Zn-dependent alcohol dehydrogenase	370
LRC39_RS03475	735705	736526	plus		WP_346296341.1	alpha/beta hydrolase	273
LRC39_RS03480	736655	738349	plus	boxC	WP_346296342.1	2,3-epoxybenzoyl-CoA dihydrolase	564
LRC39_RS03485	738516	739967	plus	boxB	WP_346296343.1	benzoyl-CoA 2,3-epoxidase subunit BoxB	483
LRC39_RS03490	740293	743277	plus	gltA	WP_346296344.1	NADPH-dependent glutamate synthase	994
LRC39_RS03495	743299	745332	minus		WP_346296345.1	YgiQ family radical SAM protein	677
LRC39_RS03500	745399	746013	minus		WP_346296346.1	TetR/AcrR family transcriptional regulator	204
LRC39_RS03505	746160	747191	plus		WP_107357381.1	efflux RND transporter periplasmic adaptor subunit	343
LRC39_RS03510	747188	749902	plus	rbbA	WP_346296347.1	ribosome-associated ATPase/putative transporter RbbA	904
LRC39_RS03515	749905	751032	plus		WP_346296348.1	ABC transporter permease	375
LRC39_RS03520	751040	751219	minus		WP_107342872.1	hypothetical protein	59
LRC39_RS03525	751363	752238	plus		WP_346296349.1	IclR family transcriptional regulator	291
LRC39_RS03530	752398	753372	plus		WP_346296350.1	tripartite tricarboxylate transporter substrate binding protein	324
LRC39_RS03535	753509	754156	minus		WP_346296351.1	pyridoxamine 5'-phosphate oxidase family protein	215
LRC39_RS03540	754137	754721	minus	phnN	WP_346296352.1	phosphonate metabolism protein/1,5-bisphosphokinase (PRPP-forming) PhnN	194
LRC39_RS03545	754718	755872	minus		WP_346297468.1	alpha-D-ribose 1-methylphosphonate 5-triphosphate diphosphatase	384
LRC39_RS03550	755893	756603	minus	phnL	WP_164605178.1	phosphonate C-P lyase system protein PhnL	236
LRC39_RS03555	756603	757421	minus	phnK	WP_346296353.1	phosphonate C-P lyase system protein PhnK	272
LRC39_RS03560	757414	758292	minus		WP_263990517.1	alpha-D-ribose 1-methylphosphonate 5-phosphate C-P-lyase PhnJ	292
LRC39_RS03565	758289	759386	minus		WP_346296354.1	carbon-phosphorus lyase complex subunit PhnI	365
LRC39_RS03570	759390	759992	minus	phnH	WP_346296355.1	phosphonate C-P lyase system protein PhnH	200
LRC39_RS03575	759995	760468	minus	phnG	WP_346297469.1	phosphonate C-P lyase system protein PhnG	157
LRC39_RS03580	760580	761308	plus	phnF	WP_011156263.1	phosphonate metabolism transcriptional regulator PhnF	242
LRC39_RS03585	761330	761485	minus		WP_263990520.1	hypothetical protein	51
LRC39_RS03590	761632	762498	minus	phnE	WP_264054193.1	phosphonate ABC transporter, permease protein PhnE	288
LRC39_RS03595	762495	763376	minus	phnE	WP_346296356.1	phosphonate ABC transporter, permease protein PhnE	293
LRC39_RS03600	763445	764353	minus	phnD	WP_107342884.1	phosphonate ABC transporter substrate-binding protein	302
LRC39_RS03605	764462	765274	minus	phnC	WP_107342885.1	phosphonate ABC transporter ATP-binding protein	270
LRC39_RS03610	765454	766131	plus		WP_107354182.1	chloramphenicol acetyltransferase	225
LRC39_RS03615	766128	767321	plus		WP_346296357.1	alpha-D-ribose 1-methylphosphonate 5-triphosphate diphosphatase	397
LRC39_RS03620	767344	768048	plus		WP_346296358.1	DUF1045 domain-containing protein	234
LRC39_RS03625	768045	769025	minus		WP_346296359.1	alpha/beta fold hydrolase	326
LRC39_RS03630	769272	769466	plus		WP_346296360.1	hypothetical protein	64
LRC39_RS03635	769576	770001	plus		WP_346296361.1	GIY-YIG nuclease family protein	141
LRC39_RS03640	769979	770302	minus	cutA	WP_346296362.1	divalent-cation tolerance protein CutA	107
LRC39_RS03645	770402	770617	plus		WP_107342894.1	zinc ribbon domain-containing protein	71
LRC39_RS03650	770651	771223	plus		WP_346296363.1	hypothetical protein	190
LRC39_RS03655	771394	771882	plus		WP_107342895.1	YbhB/YbcL family Raf kinase inhibitor-like protein	162
LRC39_RS03660	772410	773111	minus	bluB	WP_346296364.1	5,6-dimethylbenzimidazole synthase	233
LRC39_RS03665	773108	774163	minus	cobT	WP_346296365.1	nicotinate-nucleotide--dimethylbenzimidazole phosphoribosyltransferase	351
LRC39_RS03670	774565	774996	plus		WP_346296366.1	DUF1636 domain-containing protein	143
LRC39_RS03675	774993	775523	plus	cobU	WP_011156281.1	bifunctional adenosylcobinamide kinase/adenosylcobinamide-phosphate guanylyltransferase	176
LRC39_RS03680	775527	776531	plus	cobW	WP_346296367.1	cobalamin biosynthesis protein CobW	334
LRC39_RS03685	776665	780402	plus	cobN	WP_346296368.1	cobaltochelatase subunit CobN	1245
LRC39_RS03690	780399	781025	plus	cobO	WP_107354196.1	cob(I)yrinic acid a,c-diamide adenosyltransferase	208
LRC39_RS03695	781170	782654	plus		WP_346296369.1	cobyric acid synthase	494
LRC39_RS03700	782627	783598	minus	cbiB	WP_346296370.1	adenosylcobinamide-phosphate synthase CbiB	323
LRC39_RS03705	783600	784412	minus		WP_346296371.1	ABC transporter substrate-binding protein	270
LRC39_RS03710	784476	785465	plus	cobD	WP_346296372.1	threonine-phosphate decarboxylase CobD	329
LRC39_RS03715	785477	786256	minus		WP_346296373.1	ABC transporter ATP-binding protein	259
LRC39_RS03720	786253	787278	minus		WP_346296374.1	iron ABC transporter permease	341
LRC39_RS03725	787286	788344	minus		WP_264054216.1	HoxN/HupN/NixA family nickel/cobalt transporter	352
LRC39_RS03730	788684	789007	minus		WP_107354204.1	multidrug efflux SMR transporter	107
LRC39_RS03735	789004	789741	minus		WP_346296375.1	class I SAM-dependent methyltransferase	245
LRC39_RS03740	789894	791117	plus		WP_346296376.1	BtaA family protein	407
LRC39_RS03745	791667	793073	plus		WP_346296377.1	pilus assembly protein TadG-related protein	468
LRC39_RS03750	793084	793662	plus		WP_264075468.1	TadE/TadG family type IV pilus assembly protein	192
LRC39_RS03755	793675	794364	plus		WP_346296378.1	TadE/TadG family type IV pilus assembly protein	229
LRC39_RS03760	794653	795546	plus		WP_346296379.1	LysR family transcriptional regulator	297
LRC39_RS03765	795793	796263	plus		WP_107342918.1	formate dehydrogenase subunit gamma	156
LRC39_RS03770	796260	797816	plus		WP_346296380.1	NADH-quinone oxidoreductase subunit NuoF	518
LRC39_RS03775	797829	800675	plus	fdhF	WP_346296381.1	formate dehydrogenase subunit alpha	948
LRC39_RS03780	800675	801505	plus	fdhD	WP_346296382.1	formate dehydrogenase accessory sulfurtransferase FdhD	276
LRC39_RS03785	801495	801710	plus		WP_012494440.1	formate dehydrogenase subunit delta	71
LRC39_RS03790	801774	803423	plus		WP_346296383.1	OFA family MFS transporter	549
LRC39_RS03795	803687	804940	plus		WP_346296384.1	PQQ-dependent sugar dehydrogenase	417
LRC39_RS03800	805174	805764	plus		WP_346296385.1	c-type cytochrome	196
LRC39_RS03805	805854	806813	minus		WP_346296386.1	IS110 family transposase	319
LRC39_RS03810	807277	809373	plus		WP_346296387.1	catalase	698
LRC39_RS03815	809498	810613	plus		WP_346296388.1	acyl-CoA dehydrogenase	371
LRC39_RS03820	810616	811563	plus		WP_263990556.1	MoxR family ATPase	315
LRC39_RS03825	811563	812954	plus		WP_346296389.1	VWA domain-containing protein	463
LRC39_RS03830	813129	814655	plus		WP_346296390.1	long-chain fatty acid--CoA ligase	508
LRC39_RS03835	814827	815111	minus		WP_346296391.1	high potential iron sulfur protein	94
LRC39_RS03840	815250	817682	minus		WP_346296392.1	MtrB/PioB family decaheme-associated outer membrane protein	810
LRC39_RS03845	817782	819416	minus		WP_346296393.1	DmsE family decaheme c-type cytochrome	544
LRC39_RS03850	820208	821156	plus		WP_346297470.1	IS630 family transposase	315
LRC39_RS03855	821215	822261	minus		WP_107342933.1	sulfate ABC transporter ATP-binding protein	348
LRC39_RS03860	822251	823165	minus	cysW	WP_346296394.1	sulfate ABC transporter permease subunit CysW	304
LRC39_RS03865	823170	824006	minus	cysT	WP_346296395.1	sulfate ABC transporter permease subunit CysT	278
LRC39_RS03870	824299	825288	minus		WP_346296396.1	sulfate ABC transporter substrate-binding protein	329
LRC39_RS03875	825413	826153	minus		WP_346296397.1	phosphoadenylyl-sulfate reductase	246
LRC39_RS03880	826546	827340	plus	cysD	WP_164632806.1	sulfate adenylyltransferase subunit CysD	264
LRC39_RS03885	827362	829272	plus	cysC	WP_346296398.1	adenylyl-sulfate kinase	636
LRC39_RS03890	829279	830652	minus		WP_263990567.1	PAS domain S-box protein	457
LRC39_RS03895	830782	831759	minus		WP_107354229.1	ABC transporter ATP-binding protein	325
LRC39_RS03900	831760	833172	minus		WP_346296399.1	amidase	470
LRC39_RS03905	833169	833363	minus		WP_107342944.1	hypothetical protein	64
LRC39_RS03910	833377	834435	minus		WP_346296400.1	oligopeptide/dipeptide ABC transporter ATP-binding protein	352
LRC39_RS03915	834440	835330	minus		WP_107342946.1	ABC transporter permease	296
LRC39_RS03920	835350	836303	minus		WP_346296401.1	ABC transporter permease	317
LRC39_RS03925	836457	838118	minus		WP_346296402.1	ABC transporter substrate-binding protein	553
LRC39_RS03930	838306	839904	plus		WP_346296403.1	ABC transporter substrate-binding protein	532
LRC39_RS03935	840234	840851	plus		WP_346296404.1	class I SAM-dependent methyltransferase	205
LRC39_RS03940	840906	841340	minus		WP_346296405.1	EF-hand domain-containing protein	144
LRC39_RS03945	841361	843724	minus		WP_346296406.1	TonB-dependent receptor	787
LRC39_RS03950	844124	844828	plus		WP_107357386.1	Crp/Fnr family transcriptional regulator	234
LRC39_RS03955	844934	845875	plus		WP_346296407.1	sensor domain-containing diguanylate cyclase	313
LRC39_RS03960	846219	848732	minus		WP_346296408.1	AAA family ATPase	837
LRC39_RS03965	848707	848955	minus		WP_346296409.1	hypothetical protein	82
LRC39_RS03970	849158	850846	minus		WP_346296410.1	DUF262 domain-containing protein	562
LRC39_RS03975	850882	853854	minus		WP_346296411.1	DEAD/DEAH box helicase family protein	990
LRC39_RS03980	853867	855723	minus		WP_346296412.1	site-specific DNA-methyltransferase	618
LRC39_RS03985	855733	856488	minus		WP_346296413.1	DUF4391 domain-containing protein	251
LRC39_RS03990	856485	859685	minus		WP_346296414.1	helicase-related protein	1066
LRC39_RS03995	859921	860643	minus		WP_346296415.1	SOS response-associated peptidase family protein	240
LRC39_RS04000	860714	865300	minus		WP_346296416.1	hypothetical protein	1528
LRC39_RS04005	865303	867042	minus		WP_346296417.1	UvrD-helicase domain-containing protein	579
LRC39_RS04010	867035	869098	minus		WP_346296418.1	ATP-dependent endonuclease	687
LRC39_RS04015	869452	870024	minus		WP_346296419.1	hypothetical protein	190
LRC39_RS04020	870199	870780	minus		WP_346296420.1	hypothetical protein	193
LRC39_RS04025	870929	871474	minus		WP_346296421.1	hypothetical protein	181
LRC39_RS04030	871971	872330	plus		WP_346296422.1	DUF2958 domain-containing protein	119
LRC39_RS04035	872342	873241	plus		WP_346296423.1	zincin-like metallopeptidase domain-containing protein	299
LRC39_RS04040	873238	873876	plus		WP_346296424.1	hypothetical protein	212
LRC39_RS04045	873880	874233	minus		WP_346296425.1	hypothetical protein	117
LRC39_RS04050	874456	874947	plus		WP_346296426.1	hypothetical protein	163
LRC39_RS04055	875022	876347	minus		WP_346296427.1	type IV secretory system conjugative DNA transfer family protein	441
LRC39_RS04060	876363	877028	minus		WP_346296428.1	hypothetical protein	221
LRC39_RS04065	877225	877569	plus	mobC	WP_346296429.1	plasmid mobilization relaxosome protein MobC	114
LRC39_RS04070	877559	879052	plus		WP_346296430.1	relaxase/mobilization nuclease domain-containing protein	497
LRC39_RS04075	879413	879814	minus		WP_346296431.1	hypothetical protein	133
LRC39_RS04080	880793	881467	plus		WP_346296432.1	PAN domain-containing protein	224
LRC39_RS04085	881474	881740	minus		WP_346296433.1	DNA-binding protein	88
LRC39_RS04090	882261	883571	minus		WP_346296434.1	tyrosine-type recombinase/integrase	436
LRC39_RS04095	883786	883862	minus
LRC39_RS04100	884047	884472	minus		WP_104511920.1	YccF domain-containing protein	141
LRC39_RS04105	884682	885005	plus		WP_346296435.1	hypothetical protein	107
LRC39_RS04110	885037	886629	minus		WP_346296436.1	gamma-glutamyltransferase	530
LRC39_RS04115	886747	889386	minus		WP_346296437.1	EAL domain-containing protein	879
LRC39_RS04120	889715	890116	minus		WP_011156345.1	hypothetical protein	133
LRC39_RS04125	890549	890743	plus		WP_011156346.1	hypothetical protein	64
LRC39_RS04130	890744	892009	minus		WP_346296438.1	acyl-CoA dehydrogenase family protein	421
LRC39_RS04135	892090	892434	minus		WP_346296439.1	cytochrome c	114
LRC39_RS04140	892443	892877	minus		WP_164573803.1	hypothetical protein	144
LRC39_RS04145	893067	894887	minus		WP_346296440.1	EAL domain-containing protein	606
LRC39_RS04150	895065	895907	plus		WP_346296441.1	glucose 1-dehydrogenase	280
LRC39_RS04155	896022	897401	minus		WP_346296442.1	cytochrome P450	459
LRC39_RS04160	897522	898826	minus		WP_346296443.1	adenylate/guanylate cyclase domain-containing protein	434
LRC39_RS04165	898974	899948	plus	htpX	WP_346296444.1	zinc metalloprotease HtpX	324
LRC39_RS04170	900211	901623	plus		WP_346296445.1	MFS transporter	470
LRC39_RS04175	901620	902807	minus		WP_346296446.1	aminotransferase class V-fold PLP-dependent enzyme	395
LRC39_RS04180	902864	903718	minus		WP_346296447.1	LssY C-terminal domain-containing protein	284
LRC39_RS04185	903752	904483	minus		WP_346296448.1	thermonuclease family protein	243
LRC39_RS04190	904597	906336	minus		WP_346296449.1	hypothetical protein	579
LRC39_RS04195	906791	907657	plus		WP_346296450.1	caspase family protein	288
LRC39_RS04200	907745	908503	minus		WP_107342972.1	carbonic anhydrase	252
LRC39_RS04205	908590	909216	minus		WP_041809462.1	helix-turn-helix transcriptional regulator	208
LRC39_RS04210	909554	909898	plus		WP_346296451.1	DUF952 domain-containing protein	114
LRC39_RS04215	909895	910989	plus		WP_107354258.1	quinone-dependent dihydroorotate dehydrogenase	364
LRC39_RS04220	911123	911857	minus		WP_107342975.1	MBL fold metallo-hydrolase	244
LRC39_RS04225	912001	912702	minus		WP_346296452.1	carbonic anhydrase	233
LRC39_RS04230	912840	914102	minus		WP_346296453.1	MATE family efflux transporter	420
LRC39_RS04235	914181	914483	minus		WP_346296454.1	DUF6460 domain-containing protein	100
LRC39_RS04240	914555	916420	minus		WP_346296455.1	ATP-dependent DNA ligase	621
LRC39_RS04245	916417	917460	minus		WP_346296456.1	ligase-associated DNA damage response exonuclease	347
LRC39_RS04250	917519	918493	plus		WP_346296457.1	methyltransferase domain-containing protein	324
LRC39_RS04255	918674	920020	minus		WP_346296458.1	outer membrane beta-barrel protein	448
LRC39_RS04260	920418	921584	plus		WP_263991677.1	ABC transporter substrate-binding protein	388
LRC39_RS04265	921780	924467	plus		WP_346296459.1	ligase-associated DNA damage response DEXH box helicase	895
LRC39_RS04270	924583	925257	plus	pdeM	WP_346297471.1	ligase-associated DNA damage response endonuclease PdeM	224
LRC39_RS04275	925387	926250	minus		WP_107354268.1	LysR substrate-binding domain-containing protein	287
LRC39_RS04280	926348	927268	plus		WP_346296460.1	DMT family transporter	306
LRC39_RS04285	927389	928696	plus		WP_205523576.1	divalent metal cation transporter	435
LRC39_RS04290	928834	929601	minus		WP_263991680.1	TIGR02186 family protein	255
LRC39_RS04295	929628	930551	minus		WP_199851791.1	sulfite exporter TauE/SafE family protein	307
LRC39_RS04300	930826	934161	minus		WP_346296461.1	hypothetical protein	1111
LRC39_RS04305	934417	934974	minus		WP_119018500.1	TetR/AcrR family transcriptional regulator	185
LRC39_RS04310	935308	935694	plus		WP_107342990.1	nuclear transport factor 2 family protein	128
LRC39_RS04315	935788	937578	plus		WP_107342991.1	acyl-CoA dehydrogenase C-terminal domain-containing protein	596
LRC39_RS04320	937744	938952	plus		WP_263990603.1	acetyl-CoA C-acetyltransferase	402
LRC39_RS04325	939078	941294	plus		WP_346296462.1	3-hydroxyacyl-CoA dehydrogenase NAD-binding domain-containing protein	738
LRC39_RS04330	941575	942189	minus	gstA	WP_346296463.1	glutathione transferase GstA	204
LRC39_RS04335	942312	942803	plus		WP_107357390.1	MarR family winged helix-turn-helix transcriptional regulator	163
LRC39_RS04340	942897	944267	plus		WP_346296464.1	glutamate--cysteine ligase	456
LRC39_RS04345	944413	944964	plus		WP_263990607.1	PAN domain-containing protein	183
LRC39_RS04350	944998	945768	minus	lepB	WP_107354279.1	signal peptidase I	256
LRC39_RS04355	945765	947192	minus	tldD	WP_346296465.1	metalloprotease TldD	475
LRC39_RS04360	947424	947894	plus		WP_107342999.1	MarR family transcriptional regulator	156
LRC39_RS04365	948008	948433	plus		WP_346296466.1	organic hydroperoxide resistance protein	141
LRC39_RS04370	948666	949214	minus		WP_107354283.1	invasion associated locus B family protein	182
LRC39_RS04375	949625	950482	plus	coxB	WP_263990612.1	cytochrome c oxidase subunit II	285
LRC39_RS04380	950549	952174	plus	ctaD	WP_107354285.1	cytochrome c oxidase subunit I	541
LRC39_RS04385	952246	953184	plus		WP_346296467.1	heme o synthase	312
LRC39_RS04390	953196	953363	plus		WP_012494516.1	hypothetical protein	55
LRC39_RS04395	953378	954004	plus		WP_264054319.1	cytochrome c oxidase assembly protein	208
LRC39_RS04400	954076	954933	plus		WP_107343006.1	cytochrome c oxidase subunit 3	285
LRC39_RS04405	955038	955424	plus		WP_346296468.1	DUF983 domain-containing protein	128
LRC39_RS04410	955421	956224	plus		WP_346296469.1	SURF1 family cytochrome oxidase biogenesis protein	267
LRC39_RS04415	956372	957790	plus	thrC	WP_164633885.1	threonine synthase	472
LRC39_RS04420	957787	959076	plus		WP_107343010.1	pitrilysin family protein	429
LRC39_RS04425	959138	959725	plus		WP_107354291.1	GNAT family protein	195
LRC39_RS04430	959823	960476	plus		WP_107354292.1	hypothetical protein	217
LRC39_RS04435	960586	961077	minus		WP_107343012.1	ATP F0F1 synthase subunit B	163
LRC39_RS04440	961083	961640	minus		WP_107343013.1	F0F1 ATP synthase subunit B	185
LRC39_RS04445	961698	961925	minus		WP_009796340.1	F0F1 ATP synthase subunit C	75
LRC39_RS04450	961974	962720	minus		WP_107354293.1	F0F1 ATP synthase subunit A	248
LRC39_RS04455	962790	963176	minus		WP_346296470.1	AtpZ/AtpI family protein	128
LRC39_RS04460	963479	964102	plus		WP_346296471.1	2-hydroxychromene-2-carboxylate isomerase	207
LRC39_RS04465	964150	964743	plus		WP_164571778.1	hypothetical protein	197
LRC39_RS04470	964767	965240	plus		WP_346296472.1	secondary thiamine-phosphate synthase enzyme YjbQ	157
LRC39_RS04475	965430	967094	minus		WP_346296473.1	MFS transporter	554
LRC39_RS04480	967431	968108	plus		WP_011156603.1	response regulator transcription factor	225
LRC39_RS04485	968388	968702	minus
LRC39_RS04490	968826	969095	plus		WP_346296474.1	helix-turn-helix transcriptional regulator	89
LRC39_RS04495	969092	969973	plus		WP_346296475.1	AccI family restriction endonuclease	293
LRC39_RS04500	969991	970923	minus		WP_346296476.1	hypothetical protein	310
LRC39_RS04505	970916	971614	minus		WP_346296477.1	N-6 DNA methylase	232
LRC39_RS04510	971780	975289	minus		WP_107354298.1	PAS domain-containing hybrid sensor histidine kinase/response regulator	1169
LRC39_RS04515	975478	976707	minus	hemA	WP_264054325.1	5-aminolevulinate synthase	409
LRC39_RS04520	976928	977992	minus		WP_346296478.1	MBL fold metallo-hydrolase	354
LRC39_RS04525	978158	980296	minus		WP_346296479.1	methyl-accepting chemotaxis protein	712
LRC39_RS04530	980510	981214	minus		WP_107354302.1	outer membrane protein	234
LRC39_RS04535	981579	981779	plus		WP_234822312.1	hypothetical protein	66
LRC39_RS04540	981782	982531	plus	aztA	WP_264054328.1	zinc ABC transporter ATP-binding protein AztA	249
LRC39_RS04545	982539	983408	plus		WP_346297472.1	metal ABC transporter permease	289
LRC39_RS04550	983414	984331	plus		WP_346296480.1	metal ABC transporter substrate-binding protein	305
LRC39_RS04555	984478	985527	plus		WP_346296481.1	GTP-binding protein	349
LRC39_RS04560	985524	986543	plus		WP_346296482.1	WD40 repeat domain-containing protein	339
LRC39_RS04565	986577	987299	plus		WP_346296483.1	MgtC/SapB family protein	240
LRC39_RS04570	987360	987758	plus		WP_107343029.1	hypothetical protein	132
LRC39_RS04575	987951	988913	plus		WP_264074900.1	IS5 family transposase	320
LRC39_RS04580	989298	990728	minus		WP_107343030.1	homospermidine synthase	476
LRC39_RS04585	990838	991242	minus	rnk	WP_107354310.1	nucleoside diphosphate kinase regulator	134
LRC39_RS04590	991536	991922	minus		WP_107343031.1	RidA family protein	128
LRC39_RS04595	992026	992184	minus		WP_346296484.1	hypothetical protein	52
LRC39_RS04600	992195	992782	minus		WP_346296485.1	N-acetyltransferase	195
LRC39_RS04605	992983	994125	minus		WP_107354312.1	type III PLP-dependent enzyme	380
LRC39_RS04610	994789	995049	minus		WP_107343034.1	hypothetical protein	86
LRC39_RS04615	995257	997347	plus		WP_264054333.1	M3 family metallopeptidase	696
LRC39_RS04620	997352	998005	plus		WP_346296486.1	DUF1007 family protein	217
LRC39_RS04625	998002	999180	plus		WP_346296487.1	nickel transporter	392
LRC39_RS04630	999355	1000392	plus	hemH	WP_107343038.1	ferrochelatase	345
LRC39_RS04635	1000549	1001544	plus		WP_346296488.1	SPFH domain-containing protein	331
LRC39_RS04640	1001561	1002010	plus		WP_346296489.1	NfeD family protein	149
LRC39_RS04645	1002197	1003366	minus		WP_346295641.1	IS481 family transposase	389
LRC39_RS04650	1003556	1004569	minus		WP_107354318.1	KpsF/GutQ family sugar-phosphate isomerase	337
LRC39_RS04655	1004774	1006489	plus		WP_346296490.1	outer membrane beta-barrel protein	571
LRC39_RS04660	1006528	1007379	minus		WP_346296491.1	ABC transporter permease	283
LRC39_RS04665	1007489	1008283	minus		WP_264075575.1	ABC transporter ATP-binding protein	264
LRC39_RS04670	1008494	1009492	minus		WP_346296492.1	ABC transporter substrate-binding protein	332
LRC39_RS04675	1009623	1009895	minus		WP_346296493.1	hypothetical protein	90
LRC39_RS04680	1010063	1011571	plus		WP_346296494.1	diguanylate cyclase	502
LRC39_RS04685	1011599	1012474	minus	galU	WP_107343045.1	UTP--glucose-1-phosphate uridylyltransferase GalU	291
LRC39_RS04690	1012598	1013542	minus		WP_263990647.1	alpha/beta hydrolase	314
LRC39_RS04695	1013764	1014240	plus		WP_107343047.1	Hsp20 family protein	158
LRC39_RS04700	1014384	1015166	minus		WP_346296495.1	hypothetical protein	260
LRC39_RS04705	1015627	1020354	plus	gltB	WP_346296496.1	glutamate synthase large subunit	1575
LRC39_RS04710	1020511	1021965	plus		WP_264054345.1	glutamate synthase subunit beta	484
LRC39_RS04715	1022410	1022814	plus		WP_164639137.1	endonuclease domain-containing protein	134
LRC39_RS04720	1023506	1024927	plus		WP_119019228.1	hypothetical protein	473
LRC39_RS04725	1024998	1025534	plus		WP_119019229.1	hypothetical protein	178
LRC39_RS04730	1026356	1027132	minus		WP_346296497.1	SDR family NAD(P)-dependent oxidoreductase	258
LRC39_RS04735	1027272	1028006	plus		WP_107354328.1	SDR family oxidoreductase	244
LRC39_RS04740	1028119	1029816	minus		WP_346296498.1	DUF459 domain-containing protein	565
LRC39_RS04745	1029963	1030880	minus	dapA	WP_346296499.1	4-hydroxy-tetrahydrodipicolinate synthase	305
LRC39_RS04750	1031226	1031711	plus		WP_346296500.1	DUF2231 domain-containing protein	161
LRC39_RS04755	1031708	1033114	plus		WP_346296501.1	sorbosone dehydrogenase family protein	468
LRC39_RS04760	1033153	1034538	minus		WP_346296502.1	lytic murein transglycosylase	461
LRC39_RS04765	1034733	1035365	plus		WP_346296503.1	LysE family translocator	210
LRC39_RS04770	1035380	1036147	minus		WP_107343058.1	sulfite exporter TauE/SafE family protein	255
LRC39_RS04775	1036180	1036611	minus		WP_346296504.1	VOC family protein	143
LRC39_RS04780	1036674	1037257	plus
LRC39_RS04785	1037273	1038055	minus	hisN	WP_346296505.1	histidinol-phosphatase	260
LRC39_RS04790	1038750	1038923	minus		WP_107343061.1	Flp family type IVb pilin	57
LRC39_RS04795	1039079	1039966	minus		WP_107343062.1	N-formylglutamate amidohydrolase	295
LRC39_RS04800	1040278	1040637	plus		WP_011156442.1	response regulator	119
LRC39_RS04805	1040722	1040796	plus
LRC39_RS04810	1040926	1041198	plus		WP_346296506.1	hypothetical protein	90
LRC39_RS04815	1041278	1041904	minus		WP_346296507.1	helix-turn-helix domain-containing protein	208
LRC39_RS04820	1042120	1042656	plus		WP_107354338.1	2Fe-2S iron-sulfur cluster-binding protein	178
LRC39_RS04825	1042653	1043639	plus		WP_346296508.1	xanthine dehydrogenase family protein subunit M	328
LRC39_RS04830	1043690	1045969	plus		WP_346297473.1	xanthine dehydrogenase family protein molybdopterin-binding subunit	759
LRC39_RS04835	1046250	1046399	minus		WP_346296509.1	hypothetical protein	49
LRC39_RS04840	1046562	1047161	minus	wrbA	WP_346296510.1	NAD(P)H:quinone oxidoreductase	199
LRC39_RS04845	1047335	1048033	minus		WP_346296511.1	pirin family protein	232
LRC39_RS04850	1048166	1049089	plus		WP_107354343.1	LysR family transcriptional regulator	307
LRC39_RS04855	1049104	1049937	minus		WP_346296512.1	protein-disulfide reductase DsbD domain-containing protein	277
LRC39_RS04860	1050072	1050725	plus		WP_107357396.1	YqgE/AlgH family protein	217
LRC39_RS04865	1050930	1053809	minus		WP_107354345.1	EAL domain-containing protein	959
LRC39_RS04870	1053932	1054930	minus		WP_346296513.1	NAD(P)H-quinone oxidoreductase	332
LRC39_RS04875	1055043	1055234	plus		WP_107343074.1	DUF1192 domain-containing protein	63
LRC39_RS04880	1055655	1056164	plus		WP_107343075.1	DUF1465 family protein	169
LRC39_RS04885	1056371	1056598	minus	rpmE	WP_011156453.1	50S ribosomal protein L31	75
LRC39_RS04890	1056796	1058700	plus		WP_264075608.1	ABC transporter transmembrane domain-containing protein	634
LRC39_RS04895	1058708	1059001	minus		WP_346296514.1	type II toxin-antitoxin system RelE/ParE family toxin	97
LRC39_RS04900	1058998	1059225	minus		WP_107354348.1	hypothetical protein	75
LRC39_RS04905	1059263	1059712	minus		WP_346296515.1	GNAT family N-acetyltransferase	149
LRC39_RS04910	1059861	1060886	minus		WP_107343078.1	peptidoglycan -binding protein	341
LRC39_RS04915	1060886	1061905	minus		WP_164572684.1	flagellar motor protein MotA	339
LRC39_RS04920	1062089	1062913	plus		WP_346297474.1	DUF1295 domain-containing protein	274
LRC39_RS04925	1062910	1063935	plus		WP_346296516.1	cyclopropane-fatty-acyl-phospholipid synthase family protein	341
LRC39_RS04930	1064245	1064412	plus		WP_205502341.1	hypothetical protein	55
LRC39_RS04935	1064500	1064694	plus		WP_011156461.1	hypothetical protein	64
LRC39_RS04940	1064792	1065001	minus		WP_107343082.1	helix-turn-helix transcriptional regulator	69
LRC39_RS04945	1065005	1065580	minus		WP_107354355.1	DUF2975 domain-containing protein	191
LRC39_RS04950	1065659	1066237	plus		WP_346296517.1	hypothetical protein	192
LRC39_RS04955	1066305	1066907	minus		WP_346296518.1	UbiX family flavin prenyltransferase	200
LRC39_RS04960	1066904	1068442	minus		WP_263990682.1	UbiD family decarboxylase	512
LRC39_RS04965	1068558	1069103	plus		WP_346297475.1	SCP2 sterol-binding domain-containing protein	181
LRC39_RS04970	1069107	1070084	plus		WP_107343087.1	peptidase U32 family protein	325
LRC39_RS04975	1070154	1071074	plus		WP_346296519.1	U32 family peptidase	306
LRC39_RS04980	1071466	1072254	minus		WP_263990684.1	inositol monophosphatase family protein	262
LRC39_RS04985	1072358	1073452	minus		WP_346296520.1	tetratricopeptide repeat protein	364
LRC39_RS04990	1073469	1074128	minus		WP_346296521.1	thiamine phosphate synthase	219
LRC39_RS04995	1074134	1075168	minus		WP_107354363.1	class I fructose-bisphosphate aldolase	344
LRC39_RS05000	1075223	1075546	minus		WP_346296522.1	type II toxin-antitoxin system PemK/MazF family toxin	107
LRC39_RS05005	1075543	1075824	minus		WP_107354365.1	antitoxin MazE family protein	93
LRC39_RS05010	1075922	1077118	minus		WP_107354366.1	phosphoglycerate kinase	398
LRC39_RS05015	1077340	1078347	minus	gap	WP_107343094.1	type I glyceraldehyde-3-phosphate dehydrogenase	335
LRC39_RS05020	1078563	1080548	minus	tkt	WP_346296523.1	transketolase	661
LRC39_RS05025	1080877	1081221	plus		WP_107343096.1	DUF4164 domain-containing protein	114
LRC39_RS05030	1081218	1081628	plus		WP_107343097.1	cell division protein ZapA	136
LRC39_RS05035	1081764	1083005	minus		WP_346296524.1	methyltransferase	413
LRC39_RS05040	1083052	1084476	minus		WP_346296525.1	MATE family efflux transporter	474
LRC39_RS05045	1084539	1085279	minus		WP_346296526.1	TlyA family RNA methyltransferase	246
LRC39_RS05050	1085282	1085845	minus		WP_346296527.1	nucleoside 2-deoxyribosyltransferase	187
LRC39_RS05055	1085917	1087842	minus	dxs	WP_107354374.1	1-deoxy-D-xylulose-5-phosphate synthase	641
LRC39_RS05060	1088257	1088508	minus		WP_107343103.1	exodeoxyribonuclease VII small subunit	83
LRC39_RS05065	1088591	1089520	minus		WP_346296528.1	histone deacetylase family protein	309
LRC39_RS05070	1089684	1091366	minus		WP_346296529.1	bifunctional metallophosphatase/5'-nucleotidase	560
LRC39_RS05075	1091359	1091586	plus		WP_346296530.1	hypothetical protein	75
LRC39_RS05080	1091583	1092059	plus		WP_346296531.1	hypothetical protein	158
LRC39_RS05085	1092102	1092863	minus		WP_107354378.1	crotonase/enoyl-CoA hydratase family protein	253
LRC39_RS05090	1093069	1094850	minus		WP_346296532.1	acyl-CoA dehydrogenase	593
LRC39_RS05095	1095066	1095140	plus
LRC39_RS05100	1095271	1096272	plus		WP_346296533.1	HupU protein	333
LRC39_RS05105	1096269	1097714	plus		WP_346296534.1	nickel-dependent hydrogenase large subunit	481
LRC39_RS05110	1097950	1099062	plus		WP_011156495.1	hydrogenase small subunit	370
LRC39_RS05115	1099081	1100874	plus		WP_011156496.1	nickel-dependent hydrogenase large subunit	597
LRC39_RS05120	1100891	1101619	plus	cybH	WP_107354382.1	Ni/Fe-hydrogenase, b-type cytochrome subunit	242
LRC39_RS05125	1101747	1102334	plus		WP_346296535.1	HyaD/HybD family hydrogenase maturation endopeptidase	195
LRC39_RS05130	1102348	1102941	plus		WP_346296536.1	HupE/UreJ family protein	197
LRC39_RS05135	1102962	1103264	plus	hypC	WP_107343140.1	HypC/HybG/HupF family hydrogenase formation chaperone	100
LRC39_RS05140	1103485	1103886	plus		WP_346296537.1	hydrogenase accessory protein	133
LRC39_RS05145	1103883	1104749	plus		WP_346296538.1	hydrogenase expression/formation C-terminal domain-containing protein	288
LRC39_RS05150	1104746	1104958	plus		WP_346296539.1	rubredoxin	70
LRC39_RS05155	1104948	1105475	plus	hybE	WP_346296540.1	[NiFe]-hydrogenase assembly chaperone HybE	175
LRC39_RS05160	1105472	1106581	plus		WP_346296541.1	nickel-dependent hydrogenase large subunit	369
LRC39_RS05165	1106574	1106915	plus	hypA	WP_011156506.1	hydrogenase maturation nickel metallochaperone HypA	113
LRC39_RS05170	1106915	1107868	plus	hypB	WP_346296542.1	hydrogenase nickel incorporation protein HypB	317
LRC39_RS05175	1107873	1110146	plus	hypF	WP_346296543.1	carbamoyltransferase HypF	757
LRC39_RS05180	1110146	1110379	plus		WP_107354391.1	HypC/HybG/HupF family hydrogenase formation chaperone	77
LRC39_RS05185	1110376	1111518	plus	hypD	WP_346296544.1	hydrogenase formation protein HypD	380
LRC39_RS05190	1111515	1112561	plus	hypE	WP_346296545.1	hydrogenase expression/formation protein HypE	348
LRC39_RS05195	1112602	1114050	plus		WP_346296546.1	sigma-54 dependent transcriptional regulator	482
LRC39_RS05200	1114040	1115392	plus		WP_346296547.1	ATP-binding protein	450
LRC39_RS05205	1115501	1117888	plus		WP_346296548.1	PAS domain S-box protein	795
LRC39_RS05210	1117911	1118702	minus		WP_346296549.1	IclR family transcriptional regulator	263
LRC39_RS05215	1119062	1120420	plus		WP_346296550.1	aromatic ring-hydroxylating dioxygenase subunit alpha	452
LRC39_RS05220	1120452	1121882	plus		WP_346296551.1	glutamine synthetase family protein	476
LRC39_RS05225	1121929	1123101	plus		WP_107343156.1	ABC transporter substrate-binding protein	390
LRC39_RS05230	1123312	1124178	plus		WP_107343157.1	branched-chain amino acid ABC transporter permease	288
LRC39_RS05235	1124180	1125178	plus		WP_107354399.1	branched-chain amino acid ABC transporter permease	332
LRC39_RS05240	1125175	1125939	plus		WP_107354400.1	ABC transporter ATP-binding protein	254
LRC39_RS05245	1125920	1126633	plus		WP_107357399.1	ABC transporter ATP-binding protein	237
LRC39_RS05250	1126653	1129190	minus		WP_346296552.1	HWE histidine kinase domain-containing protein	845
LRC39_RS05255	1129445	1130185	plus		WP_107354402.1	Crp/Fnr family transcriptional regulator	246
LRC39_RS05260	1130201	1130932	minus		WP_346296553.1	Crp/Fnr family transcriptional regulator	243
LRC39_RS05265	1131110	1131685	plus		WP_346296554.1	histidine phosphatase family protein	191
LRC39_RS05270	1132129	1132464	plus		WP_011156527.1	cysteine-rich small domain-containing protein	111
LRC39_RS05275	1132528	1133673	minus		WP_346296555.1	acyl-CoA dehydrogenase family protein	381
LRC39_RS05280	1133837	1134280	minus		WP_107343166.1	MarR family transcriptional regulator	147
LRC39_RS05285	1134440	1135624	plus		WP_346296556.1	substrate-binding domain-containing protein	394
LRC39_RS05290	1135785	1137299	plus		WP_346296557.1	amidase	504
LRC39_RS05295	1137332	1138189	plus		WP_346296558.1	branched-chain amino acid ABC transporter permease	285
LRC39_RS05300	1138194	1139417	plus		WP_346296559.1	substrate-binding protein	407
LRC39_RS05305	1139776	1140831	plus		WP_346296560.1	branched-chain amino acid ABC transporter permease	351
LRC39_RS05310	1140818	1141552	plus		WP_346296561.1	ABC transporter ATP-binding protein	244
LRC39_RS05315	1141545	1142246	plus		WP_346296562.1	ABC transporter ATP-binding protein	233
LRC39_RS05320	1142361	1143236	minus		WP_346297476.1	alpha/beta hydrolase	291
LRC39_RS05325	1143477	1143905	plus		WP_346296563.1	metalloregulator ArsR/SmtB family transcription factor	142
LRC39_RS05330	1143919	1144293	minus		WP_346296564.1	rhodanese-like domain-containing protein	124
LRC39_RS05335	1144338	1145465	minus		WP_346296565.1	FAD/NAD(P)-binding oxidoreductase	375
LRC39_RS05340	1145660	1146274	plus		WP_346296566.1	class I SAM-dependent methyltransferase	204
LRC39_RS05345	1146282	1146677	minus		WP_346296567.1	ArsC/Spx/MgsR family protein	131
LRC39_RS05350	1146692	1147282	minus		WP_346296568.1	DUF2478 domain-containing protein	196
LRC39_RS05355	1147529	1148371	plus	modD	WP_346296569.1	ModD protein	280
LRC39_RS05360	1148538	1149500	minus		WP_346294990.1	IS5 family transposase	320
LRC39_RS05365	1149771	1151405	minus		WP_346296570.1	AMP-binding protein	544
LRC39_RS05370	1151650	1151856	plus		WP_107343182.1	hypothetical protein	68
LRC39_RS05375	1151935	1152585	plus		WP_346296571.1	NUDIX hydrolase	216
LRC39_RS05380	1152726	1153100	plus		WP_346296572.1	protocatechuate 4,5-dioxygenase subunit alpha	124
LRC39_RS05385	1153116	1153973	plus		WP_346296573.1	class III extradiol dioxygenase family protein	285
LRC39_RS05390	1154201	1155091	minus		WP_346296574.1	helix-turn-helix domain-containing protein	296
LRC39_RS05395	1155245	1156432	plus		WP_346296575.1	cytochrome P450	395
LRC39_RS05400	1156436	1156657	minus		WP_346296576.1	hypothetical protein	73
LRC39_RS05405	1156832	1158778	minus		WP_346296577.1	alkyl sulfatase dimerization domain-containing protein	648
LRC39_RS05410	1159041	1159694	plus		WP_346296578.1	2-hydroxychromene-2-carboxylate isomerase	217
LRC39_RS05415	1159826	1160584	plus		WP_107354421.1	sulfite exporter TauE/SafE family protein	252
LRC39_RS05420	1160624	1161148	plus		WP_346296579.1	carboxymuconolactone decarboxylase family protein	174
LRC39_RS05425	1161194	1162636	minus	ccoG	WP_264054432.1	cytochrome c oxidase accessory protein CcoG	480
LRC39_RS05430	1162756	1162956	minus		WP_263990744.1	hypothetical protein	66
LRC39_RS05435	1163261	1163851	plus		WP_346296580.1	PadR family transcriptional regulator	196
LRC39_RS05440	1163940	1164473	plus	petA	WP_164636624.1	ubiquinol-cytochrome c reductase iron-sulfur subunit	177
LRC39_RS05445	1164724	1165116	plus		WP_264054435.1	NifB/NifX family molybdenum-iron cluster-binding protein	130
LRC39_RS05450	1165320	1165523	minus		WP_346296581.1	DUF2892 domain-containing protein	67
LRC39_RS05455	1165625	1165945	plus		WP_346296582.1	metalloregulator ArsR/SmtB family transcription factor	106
LRC39_RS05460	1165947	1166942	plus		WP_346296583.1	efflux RND transporter periplasmic adaptor subunit	331
LRC39_RS05465	1166939	1170163	plus		WP_346296584.1	efflux RND transporter permease subunit	1074
LRC39_RS05470	1170225	1170878	plus		WP_346296585.1	DsbA family protein	217
LRC39_RS05475	1171093	1171404	plus		WP_346296586.1	hypothetical protein	103
LRC39_RS05480	1171409	1172671	plus		WP_346296587.1	ferric reductase-like transmembrane domain-containing protein	420
LRC39_RS05485	1172668	1173033	plus		WP_346296588.1	cytochrome b5-like heme/steroid binding domain-containing protein	121
LRC39_RS05490	1173133	1174263	minus		WP_107354440.1	site-specific DNA-methyltransferase	376
LRC39_RS05495	1174644	1175561	plus		WP_346296589.1	neutral zinc metallopeptidase	305
LRC39_RS05500	1175697	1176245	plus	moaB	WP_346296590.1	molybdenum cofactor biosynthesis protein B	182
LRC39_RS05505	1176358	1177176	plus		WP_346296591.1	CoA transferase	272
LRC39_RS05510	1177173	1177925	plus		WP_346296592.1	CoA transferase	250
LRC39_RS05515	1178085	1179026	minus		WP_346296593.1	helix-turn-helix domain-containing GNAT family N-acetyltransferase	313
LRC39_RS05520	1179184	1179750	minus		WP_346296594.1	glycosyltransferase	188
LRC39_RS05525	1179932	1181092	plus		WP_346296595.1	PA0069 family radical SAM protein	386
LRC39_RS05530	1181188	1182084	plus		WP_346296596.1	ribonuclease HII	298
LRC39_RS05535	1182156	1183664	plus		WP_346296597.1	glycosyltransferase family 39 protein	502
LRC39_RS05540	1183724	1184551	minus		WP_346296598.1	uracil-DNA glycosylase	275
LRC39_RS05545	1184753	1186411	plus		WP_107343213.1	electron transfer flavoprotein-ubiquinone oxidoreductase	552
LRC39_RS05550	1186667	1188448	plus		WP_107354429.1	tetratricopeptide repeat protein	593
LRC39_RS05555	1188554	1189453	plus		WP_346296599.1	4-(cytidine 5'-diphospho)-2-C-methyl-D-erythritol kinase	299
LRC39_RS05560	1189594	1190604	minus		WP_107343216.1	polyprenyl synthetase family protein	336
LRC39_RS05565	1190813	1191040	plus		WP_264075702.1	DUF2007 domain-containing protein	75
LRC39_RS05570	1191033	1191812	plus		WP_346296600.1	methyltransferase	259
LRC39_RS05575	1192058	1192960	plus		WP_346296601.1	S49 family peptidase	300
LRC39_RS05580	1193079	1193267	plus		WP_107343220.1	DUF4234 domain-containing protein	62
LRC39_RS05585	1193692	1194639	plus		WP_264054458.1	glycine--tRNA ligase subunit alpha	315
LRC39_RS05590	1194832	1195266	plus		WP_346296602.1	endonuclease domain-containing protein	144
LRC39_RS05595	1195266	1197431	plus	glyS	WP_346296603.1	glycine--tRNA ligase subunit beta	721
LRC39_RS05600	1197997	1199103	plus		WP_346296604.1	hypothetical protein	368
LRC39_RS05605	1199114	1200400	minus		WP_346296605.1	DUF4010 domain-containing protein	428
LRC39_RS05610	1200870	1201025	plus		WP_013500996.1	DUF3096 domain-containing protein	51
LRC39_RS05615	1201117	1204119	plus	ppdK	WP_346296606.1	pyruvate, phosphate dikinase	1000
LRC39_RS05620	1204440	1205870	plus		WP_264075711.1	cell wall hydrolase	476
LRC39_RS05625	1206167	1207126	plus		WP_142884215.1	IS110 family transposase	319
LRC39_RS05630	1207509	1208384	minus	nadC	WP_346296607.1	carboxylating nicotinate-nucleotide diphosphorylase	291
LRC39_RS05635	1208444	1210012	minus
LRC39_RS05640	1210107	1211219	minus	nadA	WP_346296608.1	quinolinate synthase NadA	370
LRC39_RS05645	1211571	1212557	plus		WP_346296609.1	MDR family oxidoreductase	328
LRC39_RS05650	1212672	1213256	plus		WP_107343230.1	hypothetical protein	194
LRC39_RS05655	1213291	1215972	minus		WP_346296610.1	DUF2339 domain-containing protein	893
LRC39_RS05660	1216024	1217001	minus		WP_199851820.1	NAD regulator	325
LRC39_RS05665	1217016	1217522	minus		WP_346296611.1	protein-tyrosine phosphatase family protein	168
LRC39_RS05670	1217589	1218206	minus		WP_107343234.1	HD family hydrolase	205
LRC39_RS05675	1218389	1218550	plus		WP_164638985.1	hypothetical protein	53
LRC39_RS05680	1218557	1219213	minus		WP_346296612.1	DNA-3-methyladenine glycosylase I	218
LRC39_RS05685	1219210	1220091	minus		WP_346296613.1	folate-binding protein	293
LRC39_RS05690	1220239	1221573	plus		WP_346296614.1	dihydroorotase	444
LRC39_RS05695	1222063	1222218	plus		WP_011156634.1	hypothetical protein	51
LRC39_RS05700	1222239	1222502	minus		WP_011156635.1	hypothetical protein	87
LRC39_RS05705	1222633	1223010	minus		WP_346296615.1	TIGR02301 family protein	125
LRC39_RS05710	1223073	1223516	minus		WP_346296616.1	NUDIX hydrolase	147
LRC39_RS05715	1223513	1224010	minus		WP_107357405.1	hypothetical protein	165
LRC39_RS05720	1224072	1224845	plus		WP_346296617.1	SOS response-associated peptidase	257
LRC39_RS05725	1224871	1225101	plus		WP_264054475.1	hypothetical protein	76
LRC39_RS05730	1225397	1226824	minus		WP_346296618.1	FAD-binding oxidoreductase	475
LRC39_RS05735	1226944	1227942	minus		WP_346296619.1	L-threonylcarbamoyladenylate synthase	332
LRC39_RS05740	1228176	1229078	plus		WP_346296620.1	AraC family transcriptional regulator	300
LRC39_RS05745	1229204	1230490	plus		WP_346296621.1	MFS transporter	428
LRC39_RS05750	1230483	1231385	plus		WP_346296622.1	amidohydrolase family protein	300
LRC39_RS05755	1231506	1231582	plus
LRC39_RS05760	1231693	1232346	minus		WP_346296623.1	hypothetical protein	217
LRC39_RS05765	1232697	1234031	plus		WP_346296624.1	curlin	444
LRC39_RS05770	1234146	1234466	plus	csgH	WP_012494809.1	curli-like amyloid fiber formation chaperone CsgH	106
LRC39_RS05775	1234517	1234954	plus		WP_346296625.1	curlin subunit CsgB	145
LRC39_RS05780	1234951	1235367	plus		WP_012494811.1	curli production assembly/transport component CsgF	138
LRC39_RS05785	1235419	1236360	plus		WP_119020150.1	CsgG/HfaB family protein	313
LRC39_RS05790	1236363	1237157	plus		WP_346296626.1	lytic transglycosylase domain-containing protein	264
LRC39_RS05795	1237189	1237527	minus		WP_346296627.1	hypothetical protein	112
LRC39_RS05800	1237736	1237996	plus		WP_346296628.1	hypothetical protein	86
LRC39_RS05805	1238143	1238814	plus		WP_119020152.1	Crp/Fnr family transcriptional regulator	223
LRC39_RS05810	1238930	1239118	plus		WP_107343254.1	DUF2892 domain-containing protein	62
LRC39_RS05815	1239194	1239565	plus		WP_012494817.1	carboxymuconolactone decarboxylase family protein	123
LRC39_RS05820	1239700	1240779	plus	ribB	WP_012494818.1	3,4-dihydroxy-2-butanone-4-phosphate synthase	359
LRC39_RS05825	1240840	1242054	plus		WP_346296629.1	acyl-CoA dehydrogenase	404
LRC39_RS05830	1242244	1243176	plus		WP_346296630.1	MBL fold metallo-hydrolase	310
LRC39_RS05835	1243189	1244940	minus		WP_346296631.1	methyl-accepting chemotaxis protein	583
LRC39_RS05840	1245137	1245883	plus		WP_164573973.1	YebC/PmpR family DNA-binding transcriptional regulator	248
LRC39_RS05845	1245929	1246234	minus		WP_346296632.1	hypothetical protein	101
LRC39_RS05850	1246431	1246955	plus	ruvC	WP_107357407.1	crossover junction endodeoxyribonuclease RuvC	174
LRC39_RS05855	1247236	1247853	plus	ruvA	WP_107354477.1	Holliday junction branch migration protein RuvA	205
LRC39_RS05860	1247850	1248275	plus		WP_346296633.1	cytidine deaminase	141
LRC39_RS05865	1248447	1249495	plus	ruvB
LRC39_RS05870	1249504	1249968	plus	ybgC	WP_346296634.1	tol-pal system-associated acyl-CoA thioesterase	154
LRC39_RS05875	1250068	1251378	plus		WP_263990799.1	NAD(P)/FAD-dependent oxidoreductase	436
LRC39_RS05880	1251489	1252733	plus		WP_346296635.1	OpgC domain-containing protein	414
LRC39_RS05885	1252791	1253258	plus		WP_346296636.1	nuclear transport factor 2 family protein	155
LRC39_RS05890	1253277	1253822	plus		WP_346296637.1	TetR/AcrR family transcriptional regulator	181
LRC39_RS05895	1254114	1254485	plus		WP_346296638.1	YciI family protein	123
LRC39_RS05900	1254482	1255750	plus		WP_346296639.1	RNA polymerase sigma factor	422
LRC39_RS05905	1255771	1256559	minus		WP_107354485.1	SDR family oxidoreductase	262
LRC39_RS05910	1256770	1256946	plus		WP_107343270.1	DUF2934 domain-containing protein	58
LRC39_RS05915	1257454	1257870	plus		WP_346296640.1	YciI family protein	138
LRC39_RS05920	1257993	1258697	plus		WP_346296641.1	TetR/AcrR family transcriptional regulator	234
LRC39_RS05925	1258840	1259307	plus		WP_107357410.1	DUF2852 domain-containing protein	155
LRC39_RS05930	1259457	1259924	plus		WP_346296642.1	carboxymuconolactone decarboxylase family protein	155
LRC39_RS05935	1259908	1260813	plus		WP_346296643.1	sigma-70 family RNA polymerase sigma factor	301
LRC39_RS05940	1261120	1261830	plus	tolQ	WP_107343274.1	protein TolQ	236
LRC39_RS05945	1261865	1262335	plus		WP_011156682.1	biopolymer transporter ExbD	156
LRC39_RS05950	1262386	1263369	plus		WP_346297477.1	protein TolA	327
LRC39_RS05955	1263440	1264774	plus	tolB	WP_164634504.1	Tol-Pal system beta propeller repeat protein TolB	444
LRC39_RS05960	1264936	1267266	plus		WP_346296644.1	EAL domain-containing protein	776
LRC39_RS05965	1267454	1268200	plus		WP_346296645.1	hypothetical protein	248
LRC39_RS05970	1268522	1269019	plus	pal	WP_107354490.1	peptidoglycan-associated lipoprotein Pal	165
LRC39_RS05975	1269175	1270209	plus	ybgF	WP_346296646.1	tol-pal system protein YbgF	344
LRC39_RS05980	1270263	1271303	plus	tilS	WP_346296647.1	tRNA lysidine(34) synthetase TilS	346
LRC39_RS05985	1271534	1273450	plus	ftsH	WP_011156690.1	ATP-dependent zinc metalloprotease FtsH	638
LRC39_RS05990	1273582	1274331	plus		WP_346296648.1	AzlC family ABC transporter permease	249
LRC39_RS05995	1274328	1274645	plus		WP_263990813.1	AzlD domain-containing protein	105
LRC39_RS06000	1274833	1275507	plus		WP_107343282.1	TetR/AcrR family transcriptional regulator	224
LRC39_RS06005	1275631	1277124	plus		WP_346296649.1	FAD-linked oxidase C-terminal domain-containing protein	497
LRC39_RS06010	1277296	1278537	plus		WP_346296650.1	FAD-binding protein	413
LRC39_RS06015	1278534	1279847	plus	glcF	WP_346296651.1	glycolate oxidase subunit GlcF	437
LRC39_RS06020	1279922	1280176	plus		WP_346296652.1	hypothetical protein	84
LRC39_RS06025	1280173	1280829	plus		WP_346296653.1	hypothetical protein	218
LRC39_RS06030	1281249	1282220	plus		WP_164634486.1	TorF family putative porin	323
LRC39_RS06035	1282484	1284244	minus		WP_346296654.1	ABC transporter ATP-binding protein/permease	586
LRC39_RS06040	1284517	1286181	plus		WP_346296655.1	L-lactate permease	554
LRC39_RS06045	1286326	1286742	plus		WP_346296656.1	META domain-containing protein	138
LRC39_RS06050	1286745	1288250	minus		WP_346296657.1	NAD(P)-binding protein	501
LRC39_RS06055	1288363	1289556	minus		WP_346296658.1	hypothetical protein	397
LRC39_RS06060	1289771	1291414	minus	groL	WP_107343293.1	chaperonin GroEL	547
LRC39_RS06065	1291454	1291750	minus	groES	WP_011156705.1	co-chaperone GroES	98
LRC39_RS06070	1292048	1292563	plus		WP_107343295.1	hypothetical protein	171
LRC39_RS06075	1292605	1293813	plus		WP_263990827.1	MFS transporter	402
LRC39_RS06080	1293829	1294620	minus		WP_107343297.1	protein phosphatase CheZ	263
LRC39_RS06085	1294921	1295709	plus		WP_107354507.1	L,D-transpeptidase	262
LRC39_RS06090	1295794	1296651	minus		WP_264054514.1	DUF2076 domain-containing protein	285
LRC39_RS06095	1296768	1297661	minus		WP_164634472.1	ChbG/HpnK family deacetylase	297
LRC39_RS06100	1297658	1298701	minus		WP_346296659.1	glycosyltransferase family 2 protein	347
LRC39_RS06105	1298794	1299771	minus	hisG	WP_346296660.1	ATP phosphoribosyltransferase	325
LRC39_RS06110	1299768	1300916	minus		WP_346296661.1	ATP phosphoribosyltransferase regulatory subunit	382
LRC39_RS06115	1301060	1301815	minus		WP_346296662.1	16S rRNA (uracil(1498)-N(3))-methyltransferase	251
LRC39_RS06120	1302007	1302720	plus		WP_107354512.1	hypothetical protein	237
LRC39_RS06125	1302717	1303667	plus	ubiA	WP_346296663.1	4-hydroxybenzoate octaprenyltransferase	316
LRC39_RS06130	1303704	1304228	minus		WP_107343307.1	DUF6101 family protein	174
LRC39_RS06135	1304527	1305924	plus		WP_346296664.1	TldD/PmbA family protein	465
LRC39_RS06140	1305911	1306726	plus		WP_346296665.1	3'(2'),5'-bisphosphate nucleotidase CysQ	271
LRC39_RS06145	1306764	1307012	plus		WP_107343310.1	DUF4170 domain-containing protein	82
LRC39_RS06150	1307082	1308386	plus		WP_346296666.1	3-deoxy-D-manno-octulosonic acid transferase	434
LRC39_RS06155	1308379	1309401	plus	lpxK	WP_346296667.1	tetraacyldisaccharide 4'-kinase	340
LRC39_RS06160	1309411	1309638	minus		WP_107343313.1	DUF2093 domain-containing protein	75
LRC39_RS06165	1309782	1311395	minus	xseA	WP_346296668.1	exodeoxyribonuclease VII large subunit	537
LRC39_RS06170	1311577	1312860	plus	purD	WP_346296669.1	phosphoribosylamine--glycine ligase	427
LRC39_RS06175	1312990	1313898	plus		WP_346296670.1	alpha/beta hydrolase	302
LRC39_RS06180	1313882	1314328	minus		WP_346296671.1	nucleoside deaminase	148
LRC39_RS06185	1314495	1316675	plus		WP_346296672.1	pseudouridine synthase	726
LRC39_RS06190	1316841	1317425	plus	rsmD	WP_346296673.1	16S rRNA (guanine(966)-N(2))-methyltransferase RsmD	194
LRC39_RS06195	1317742	1318701	plus		WP_346295168.1	IS110 family transposase	319
LRC39_RS06200	1318773	1319798	minus	prmB	WP_346296674.1	50S ribosomal protein L3 N(5)-glutamine methyltransferase	341
LRC39_RS06205	1319798	1320265	minus		WP_346296675.1	molybdenum cofactor biosynthesis protein MoaE	155
LRC39_RS06210	1320292	1320543	minus	moaD	WP_263990846.1	molybdopterin converting factor subunit 1	83
LRC39_RS06215	1320540	1321166	minus	pgsA	WP_011156734.1	CDP-diacylglycerol--glycerol-3-phosphate 3-phosphatidyltransferase	208
LRC39_RS06220	1321306	1323408	minus	uvrC	WP_346296676.1	excinuclease ABC subunit UvrC	700
LRC39_RS06225	1323719	1324342	plus		WP_012494872.1	outer membrane protein	207
LRC39_RS06230	1324766	1324981	minus		WP_012494873.1	cold-shock protein	71
LRC39_RS06235	1325255	1326112	minus	rlmJ	WP_107343326.1	23S rRNA (adenine(2030)-N(6))-methyltransferase RlmJ	285
LRC39_RS06240	1326405	1326800	plus		WP_011156739.1	response regulator	131
LRC39_RS06245	1326885	1327280	minus		WP_346296677.1	hotdog domain-containing protein	131
LRC39_RS06250	1327450	1327653	minus		WP_011156741.1	tautomerase family protein	67
LRC39_RS06255	1327790	1329367	minus	hisS	WP_346296678.1	histidine--tRNA ligase	525
LRC39_RS06260	1329582	1330928	plus		WP_107354530.1	aspartate aminotransferase family protein	448
LRC39_RS06265	1331025	1332581	plus		WP_346296679.1	EAL domain-containing protein	518
LRC39_RS06270	1332594	1333448	plus		WP_107343332.1	TIGR01459 family HAD-type hydrolase	284
LRC39_RS06275	1333480	1335543	minus		WP_346296680.1	hypothetical protein	687
LRC39_RS06280	1335710	1338535	minus		WP_346296681.1	DUF4159 domain-containing protein	941
LRC39_RS06285	1338532	1339464	minus		WP_346296682.1	DUF58 domain-containing protein	310
LRC39_RS06290	1339464	1340468	minus		WP_012494880.1	MoxR family ATPase	334
LRC39_RS06295	1340702	1341313	plus		WP_346296683.1	DUF1285 domain-containing protein	203
LRC39_RS06300	1341322	1341987	plus		WP_199851795.1	CoA pyrophosphatase	221
LRC39_RS06305	1341984	1342247	plus		WP_107343337.1	DUF6111 family protein	87
LRC39_RS06310	1342244	1343500	plus		WP_346296684.1	CCA tRNA nucleotidyltransferase	418
LRC39_RS06315	1343630	1343860	minus		WP_346296685.1	DUF2158 domain-containing protein	76
LRC39_RS06320	1343939	1344571	minus	queE	WP_346296686.1	7-carboxy-7-deazaguanine synthase	210
LRC39_RS06325	1344584	1345039	minus		WP_107343341.1	tRNA (cytidine(34)-2'-O)-methyltransferase	151
LRC39_RS06330	1345316	1345842	plus	petA
LRC39_RS06335	1345883	1347949	plus		WP_346296687.1	cytochrome c1	688
LRC39_RS06340	1348106	1348780	plus		WP_346296688.1	dienelactone hydrolase family protein	224
LRC39_RS06345	1348871	1349095	plus		WP_107343344.1	hypothetical protein	74
LRC39_RS06350	1349242	1350018	minus		WP_107343345.1	SDR family oxidoreductase	258
LRC39_RS06355	1350015	1350653	minus	pdxH	WP_107354543.1	pyridoxamine 5'-phosphate oxidase	212
LRC39_RS06360	1350777	1351187	plus		WP_107343347.1	RT0821/Lpp0805 family surface protein	136
LRC39_RS06365	1351307	1352275	plus		WP_346296689.1	DnaJ C-terminal domain-containing protein	322
LRC39_RS06370	1352675	1353496	plus	fabI	WP_107343349.1	enoyl-ACP reductase FabI	273
LRC39_RS06375	1353652	1354245	plus		WP_346296690.1	histidine phosphatase family protein	197
LRC39_RS06380	1354460	1354660	plus		WP_346296691.1	hypothetical protein	66
LRC39_RS06385	1354710	1355060	plus		WP_346296692.1	hypothetical protein	116
LRC39_RS06390	1355060	1355437	plus	crcB	WP_346296693.1	fluoride efflux transporter CrcB	125
LRC39_RS06395	1355458	1356009	plus		WP_346296694.1	cation transporter	183
LRC39_RS06400	1356113	1357201	plus	aroC	WP_346296695.1	chorismate synthase	362
LRC39_RS06405	1357308	1358507	plus		WP_263990858.1	adenylate/guanylate cyclase domain-containing protein	399
LRC39_RS06410	1358907	1359212	minus	clpS	WP_047309913.1	ATP-dependent Clp protease adapter ClpS	101
LRC39_RS06415	1359449	1360285	plus		WP_346296696.1	DUF1194 domain-containing protein	278
LRC39_RS06420	1360412	1361563	minus	yiaY	WP_346296697.1	L-threonine dehydrogenase	383
LRC39_RS06425	1361749	1363251	minus	adh	WP_346297478.1	aldehyde dehydrogenase	500
LRC39_RS06430	1363510	1365399	plus		WP_346296698.1	sigma-54-dependent Fis family transcriptional regulator	629
LRC39_RS06435	1365448	1366845	minus		WP_346296699.1	carotenoid oxygenase family protein	465
LRC39_RS06440	1366878	1368254	minus		WP_346296700.1	VWA-like domain-containing protein	458
LRC39_RS06445	1368247	1369356	minus		WP_164571709.1	AAA family ATPase	369
LRC39_RS06450	1369375	1370421	minus		WP_346296701.1	hypothetical protein	348
LRC39_RS06455	1370604	1371599	minus		WP_346296702.1	alpha/beta hydrolase	331
LRC39_RS06460	1371824	1373329	minus		WP_346296703.1	M81 family metallopeptidase	501
LRC39_RS06465	1373456	1375108	minus		WP_107354557.1	ABC transporter ATP-binding protein	550
LRC39_RS06470	1375179	1376069	minus		WP_346296704.1	ABC transporter permease	296
LRC39_RS06475	1376083	1377024	minus		WP_346296705.1	ABC transporter permease	313
LRC39_RS06480	1377189	1378319	minus		WP_346296706.1	M20/M25/M40 family metallo-hydrolase	376
LRC39_RS06485	1378570	1380183	plus		WP_346296707.1	ABC transporter substrate-binding protein	537
LRC39_RS06490	1380540	1381709	plus		WP_346295641.1	IS481 family transposase	389
LRC39_RS06495	1381914	1382543	minus		WP_346296708.1	hypothetical protein	209
LRC39_RS06500	1383026	1384042	plus		WP_346296709.1	CBS domain-containing protein	338
LRC39_RS06505	1384097	1384888	minus		WP_346296710.1	hypothetical protein	263
LRC39_RS06510	1384917	1385849	minus		WP_346296711.1	CHAD domain-containing protein	310
LRC39_RS06515	1385972	1386295	minus		WP_346296712.1	hypothetical protein	107
LRC39_RS06520	1386565	1388388	plus	iorA	WP_346296713.1	indolepyruvate ferredoxin oxidoreductase subunit alpha	607
LRC39_RS06525	1388385	1389329	plus		WP_346296714.1	2-oxoacid:acceptor oxidoreductase family protein	314
LRC39_RS06530	1389326	1390489	plus		WP_346296715.1	2-oxoacid:acceptor oxidoreductase subunit alpha	387
LRC39_RS06535	1390491	1391321	plus		WP_107343378.1	thiamine pyrophosphate-dependent enzyme	276
LRC39_RS06540	1391336	1391896	plus		WP_107354568.1	2-oxoacid:acceptor oxidoreductase family protein	186
LRC39_RS06545	1391920	1393254	plus		WP_264075819.1	phenylacetate--CoA ligase	444
LRC39_RS06550	1393467	1394339	plus		WP_107343381.1	branched-chain amino acid ABC transporter permease	290
LRC39_RS06555	1394341	1395486	plus		WP_346296716.1	branched-chain amino acid ABC transporter permease	381
LRC39_RS06560	1395483	1396244	plus		WP_264054568.1	ABC transporter ATP-binding protein	253
LRC39_RS06565	1396249	1396998	plus		WP_346296717.1	ABC transporter ATP-binding protein	249
LRC39_RS06570	1396982	1398679	plus		WP_346296718.1	AMP-binding protein	565
LRC39_RS06575	1398717	1399922	plus		WP_107354573.1	ABC transporter substrate-binding protein	401
LRC39_RS06580	1400102	1401298	minus		WP_346296719.1	acyl-CoA dehydrogenase family protein	398
LRC39_RS06585	1401317	1402453	minus		WP_346296720.1	acyl-CoA dehydrogenase	378
LRC39_RS06590	1402457	1403305	minus		WP_346296721.1	enoyl-CoA hydratase	282
LRC39_RS06595	1403628	1404428	plus	exbB	WP_346296722.1	tonB-system energizer ExbB	266
LRC39_RS06600	1404433	1404870	plus	exbD	WP_107354577.1	TonB system transport protein ExbD	145
LRC39_RS06605	1404867	1405739	plus		WP_346296723.1	energy transducer TonB	290
LRC39_RS06610	1405759	1407267	minus		WP_346296724.1	AMP-binding protein	502
LRC39_RS06615	1407593	1408780	plus		WP_346296725.1	hypothetical protein	395
LRC39_RS06620	1408796	1409404	plus		WP_107343394.1	hypothetical protein	202
LRC39_RS06625	1409388	1409783	plus		WP_346296726.1	phage holin family protein	131
LRC39_RS06630	1409780	1410493	plus		WP_346296727.1	hypothetical protein	237
LRC39_RS06635	1410499	1410657	plus		WP_159059317.1	hypothetical protein	52
LRC39_RS06640	1410699	1411652	plus		WP_346296728.1	YihY/virulence factor BrkB family protein	317
LRC39_RS06645	1411649	1412575	minus		WP_107354584.1	response regulator transcription factor	308
LRC39_RS06650	1412565	1415933	minus		WP_164634341.1	ATP-binding protein	1122
LRC39_RS06655	1416190	1417452	plus	urtA	WP_011156814.1	urea ABC transporter substrate-binding protein	420
LRC39_RS06660	1417443	1417604	minus		WP_346296729.1	hypothetical protein	53
LRC39_RS06665	1417624	1418550	plus	urtB	WP_107343399.1	urea ABC transporter permease subunit UrtB	308
LRC39_RS06670	1418565	1419716	plus	urtC	WP_107354585.1	urea ABC transporter permease subunit UrtC	383
LRC39_RS06675	1419727	1420482	plus	urtD	WP_346296730.1	urea ABC transporter ATP-binding protein UrtD	251
LRC39_RS06680	1420630	1421319	plus	urtE	WP_011156818.1	urea ABC transporter ATP-binding subunit UrtE	229
LRC39_RS06685	1421356	1422585	plus	fmdA	WP_107343401.1	formamidase	409
LRC39_RS06690	1422819	1423163	plus		WP_011156820.1	zinc ribbon domain-containing protein	114
LRC39_RS06695	1423280	1424077	minus	cobS	WP_164572161.1	adenosylcobinamide-GDP ribazoletransferase	265
LRC39_RS06700	1424257	1424679	plus		WP_346296731.1	hypothetical protein	140
LRC39_RS06705	1424937	1427681	plus		WP_346296732.1	cation-transporting P-type ATPase	914
LRC39_RS06710	1427772	1428677	plus		WP_107343405.1	universal stress protein	301
LRC39_RS06715	1428774	1430369	plus		WP_346296733.1	FAD-binding oxidoreductase	531
LRC39_RS06720	1430341	1430805	minus		WP_346296734.1	hypothetical protein	154
LRC39_RS06725	1431037	1431312	plus		WP_011156827.1	DUF1153 domain-containing protein	91
LRC39_RS06730	1431512	1433128	plus	fliF	WP_107343408.1	flagellar basal-body MS-ring/collar protein FliF	538
LRC39_RS06735	1433135	1434223	plus	fliG	WP_011156829.1	flagellar motor switch protein FliG	362
LRC39_RS06740	1434223	1434849	plus		WP_107343409.1	FliH/SctL family protein	208
LRC39_RS06745	1434867	1435214	plus	fliN	WP_011156831.1	flagellar motor switch protein FliN	115
LRC39_RS06750	1435262	1436641	plus		WP_107343410.1	sigma-54 dependent transcriptional regulator	459
LRC39_RS06755	1436825	1436980	minus		WP_199852195.1	hypothetical protein	51
LRC39_RS06760	1437211	1438320	plus		WP_164634330.1	AAA family ATPase	369
LRC39_RS06765	1438468	1439163	minus		WP_107357420.1	class I SAM-dependent methyltransferase	231
LRC39_RS06770	1439444	1439971	plus		WP_107346473.1	DNA starvation/stationary phase protection protein	175
LRC39_RS06775	1440225	1440749	minus		WP_346296735.1	hypothetical protein	174
LRC39_RS06780	1440982	1442175	minus	carA	WP_346296736.1	glutamine-hydrolyzing carbamoyl-phosphate synthase small subunit	397
LRC39_RS06785	1442324	1443028	plus		WP_346296737.1	alpha/beta hydrolase	234
LRC39_RS06790	1443193	1443648	plus		WP_346296738.1	GatB/YqeY domain-containing protein	151
LRC39_RS06795	1443939	1445519	minus		WP_346296739.1	DHA2 family efflux MFS transporter permease subunit	526
LRC39_RS06800	1445530	1446528	minus		WP_346296740.1	HlyD family secretion protein	332
LRC39_RS06805	1447163	1448005	plus		WP_346296741.1	DUF2189 domain-containing protein	280
LRC39_RS06810	1448220	1448699	minus		WP_346296742.1	SRPBCC family protein	159
LRC39_RS06815	1448692	1449006	minus		WP_107343422.1	metalloregulator ArsR/SmtB family transcription factor	104
LRC39_RS06820	1449136	1449753	plus		WP_346296743.1	LysE family translocator	205
LRC39_RS06825	1449880	1450677	minus		WP_346296744.1	N-formylglutamate amidohydrolase	265
LRC39_RS06830	1450838	1451245	plus		WP_346296745.1	gamma-glutamylcyclotransferase family protein	135
LRC39_RS06835	1451262	1451504	minus		WP_011156850.1	hypothetical protein	80
LRC39_RS06840	1451975	1453995	plus	dnaG
LRC39_RS06845	1454255	1456351	plus	rpoD	WP_047307036.1	RNA polymerase sigma factor RpoD	698
LRC39_RS06850	1456425	1456703	plus		WP_346296746.1	hypothetical protein	92
LRC39_RS06855	1456716	1457000	plus		WP_346296747.1	type II toxin-antitoxin system RelE/ParE family toxin	94
LRC39_RS06860	1457170	1457493	minus		WP_011156854.1	HigA family addiction module antitoxin	107
LRC39_RS06865	1457503	1457931	minus		WP_346296748.1	type II toxin-antitoxin system RelE/ParE family toxin	142
LRC39_RS06870	1458299	1459261	minus		WP_264074900.1	IS5 family transposase	320
LRC39_RS06875	1459616	1459861	plus		WP_346296749.1	hypothetical protein	81
LRC39_RS06880	1459861	1460067	plus		WP_346296750.1	hypothetical protein	68
LRC39_RS06885	1460422	1462413	plus		WP_346296751.1	ATP-binding protein	663
LRC39_RS06890	1462763	1463776	plus		WP_346296752.1	ATP-binding protein	337
LRC39_RS06895	1464006	1465769	plus		WP_346296753.1	diguanylate cyclase	587
LRC39_RS06900	1465810	1466661	minus		WP_264075860.1	SDR family NAD(P)-dependent oxidoreductase	283
LRC39_RS06905	1466849	1467964	minus		WP_346296754.1	beta-ketoacyl-ACP synthase III	371
LRC39_RS06910	1468264	1468611	plus		WP_107354615.1	cupin	115
LRC39_RS06915	1468796	1469749	plus		WP_346296755.1	restriction endonuclease	317
LRC39_RS06920	1469925	1470488	plus		WP_107343438.1	type 1 glutamine amidotransferase domain-containing protein	187
LRC39_RS06925	1470687	1471058	minus		WP_107354619.1	hypothetical protein	123
LRC39_RS06930	1471285	1472103	plus		WP_011156867.1	lytic murein transglycosylase	272
LRC39_RS06935	1472134	1472838	minus		WP_346296756.1	flagellar hook capping FlgD N-terminal domain-containing protein	234
LRC39_RS06940	1472851	1474446	minus		WP_346296757.1	flagellar hook-length control protein FliK	531
LRC39_RS06945	1474759	1475952	plus	mnmA	WP_346296758.1	tRNA 2-thiouridine(34) synthase MnmA	397
LRC39_RS06950	1475972	1476610	plus		WP_107354623.1	class I SAM-dependent methyltransferase	212
LRC39_RS06955	1476656	1476994	plus		WP_346296759.1	hypothetical protein	112
LRC39_RS06960	1477111	1477187	plus
LRC39_RS06965	1477361	1479181	minus	atzF	WP_346296760.1	allophanate hydrolase	606
LRC39_RS06970	1479181	1482729	minus	uca	WP_346296761.1	urea carboxylase	1182
LRC39_RS06975	1482732	1483367	minus		WP_011156969.1	urea amidolyase associated protein UAAP2	211
LRC39_RS06980	1483370	1484209	minus		WP_346296762.1	urea amidolyase associated protein UAAP1	279
LRC39_RS06985	1484248	1485039	minus		WP_346296763.1	ABC transporter ATP-binding protein	263
LRC39_RS06990	1485036	1485854	minus		WP_011156972.1	ABC transporter permease	272
LRC39_RS06995	1485889	1486959	minus		WP_012495048.1	putative urea ABC transporter substrate-binding protein	356
LRC39_RS07000	1487334	1488125	minus		WP_346296764.1	enoyl-CoA hydratase-related protein	263
LRC39_RS07005	1488245	1489804	plus		WP_346296765.1	long-chain fatty acid--CoA ligase	519
LRC39_RS07010	1489963	1490775	minus		WP_346296766.1	IclR family transcriptional regulator	270
LRC39_RS07015	1491022	1491882	plus		WP_346296767.1	MaoC/PaaZ C-terminal domain-containing protein	286
LRC39_RS07020	1492095	1493339	plus		WP_346296768.1	ABC transporter substrate-binding protein	414
LRC39_RS07025	1493347	1494066	plus		WP_107343456.1	ABC transporter ATP-binding protein	239
LRC39_RS07030	1494059	1494763	plus		WP_346296769.1	ABC transporter ATP-binding protein	234
LRC39_RS07035	1494777	1495640	plus		WP_107354668.1	branched-chain amino acid ABC transporter permease	287
LRC39_RS07040	1495637	1496647	plus		WP_164635141.1	branched-chain amino acid ABC transporter permease	336
LRC39_RS07045	1496673	1499831	minus		WP_346296770.1	CusA/CzcA family heavy metal efflux RND transporter	1052
LRC39_RS07050	1499828	1501219	minus		WP_346296771.1	efflux RND transporter periplasmic adaptor subunit	463
LRC39_RS07055	1501307	1501702	minus		WP_346296772.1	FixH family protein	131
LRC39_RS07060	1501799	1502197	minus		WP_346296773.1	hypothetical protein	132
LRC39_RS07065	1502735	1503679	plus		WP_230762352.1	family 2A encapsulin nanocompartment shell protein	314
LRC39_RS07070	1503666	1505642	plus		WP_346296774.1	family 2A encapsulin nanocompartment cargo protein cysteine desulfurase	658
LRC39_RS07075	1505807	1506754	plus	epsC	WP_346296775.1	serine O-acetyltransferase EpsC	315
LRC39_RS07080	1506944	1508050	plus		WP_346296776.1	methionine ABC transporter ATP-binding protein	368
LRC39_RS07085	1508040	1508708	plus		WP_107343465.1	methionine ABC transporter permease	222
LRC39_RS07090	1508738	1509511	plus		WP_107343466.1	MetQ/NlpA family ABC transporter substrate-binding protein	257
LRC39_RS07095	1509874	1511211	minus		WP_346296777.1	phenylacetate--CoA ligase	445
LRC39_RS07100	1511307	1512092	minus		WP_263990989.1	MetQ/NlpA family ABC transporter substrate-binding protein	261
LRC39_RS07105	1512343	1512534	minus		WP_012495068.1	hypothetical protein	63
LRC39_RS07110	1513227	1514060	plus		WP_346296778.1	NAD(+)--dinitrogen-reductase ADP-D-ribosyltransferase	277
LRC39_RS07115	1514133	1514663	minus		WP_346296779.1	pyridoxamine 5'-phosphate oxidase family protein	176
LRC39_RS07120	1514721	1515311	minus		WP_346296780.1	gamma-glutamylcyclotransferase family protein	196
LRC39_RS07125	1515308	1516000	minus	anfO	WP_346296781.1	Fe-only nitrogenase accessory protein AnfO	230
LRC39_RS07130	1516083	1517468	minus	anfK	WP_346296782.1	Fe-only nitrogenase subunit beta	461
LRC39_RS07135	1517481	1517921	minus	anfG	WP_346296783.1	Fe-only nitrogenase subunit delta	146
LRC39_RS07140	1517934	1519502	minus	anfD	WP_346296784.1	nitrogenase iron-iron protein, alpha chain	522
LRC39_RS07145	1519551	1520378	minus	nifH	WP_107343474.1	nitrogenase iron protein	275
LRC39_RS07150	1520903	1522582	minus		WP_346297479.1	sigma 54-interacting transcriptional regulator	559
LRC39_RS07155	1522592	1523116	minus		WP_346296785.1	hypothetical protein	174
LRC39_RS07160	1523288	1524118	minus		WP_346296786.1	molybdenum storage protein subunit alpha	276
LRC39_RS07165	1524128	1524940	minus		WP_346296787.1	uridine kinase	270
LRC39_RS07170	1525234	1526049	minus		WP_346296788.1	GntR family transcriptional regulator	271
LRC39_RS07175	1526236	1526376	plus		WP_159059322.1	hypothetical protein	46
LRC39_RS07180	1526386	1527426	plus		WP_346296789.1	ABC transporter ATP-binding protein	346
LRC39_RS07185	1527423	1528472	plus		WP_346296790.1	oligopeptide/dipeptide ABC transporter ATP-binding protein	349
LRC39_RS07190	1528463	1530016	plus		WP_346296791.1	ABC transporter substrate-binding protein	517
LRC39_RS07195	1530069	1531025	plus		WP_346296792.1	ABC transporter permease	318
LRC39_RS07200	1531022	1531906	plus		WP_346296793.1	ABC transporter permease	294
LRC39_RS07205	1531933	1533648	plus		WP_346296794.1	AMP-binding protein	571
LRC39_RS07210	1533712	1537023	plus		WP_346296795.1	carboxyl transferase domain-containing protein	1103
LRC39_RS07215	1537056	1538009	plus		WP_346296796.1	hypothetical protein	317
LRC39_RS07220	1538016	1538171	minus		WP_346296797.1	hypothetical protein	51
LRC39_RS07225	1538310	1538918	plus		WP_346296798.1	cytochrome c oxidase subunit 3 family protein	202
LRC39_RS07230	1538923	1539192	plus		WP_263991008.1	cytochrome C oxidase subunit IV family protein	89
LRC39_RS07235	1539305	1539757	plus		WP_346296799.1	cytochrome c	150
LRC39_RS07240	1539795	1541141	plus		WP_107354699.1	cbb3-type cytochrome c oxidase subunit I	448
LRC39_RS07245	1541198	1542010	plus		WP_346296800.1	CbbQ/NirQ/NorQ/GpvN family protein	270
LRC39_RS07250	1542150	1544060	plus		WP_346296801.1	VWA domain-containing protein	636
LRC39_RS07255	1544074	1544946	minus		WP_346296802.1	formate/nitrite transporter family protein	290
LRC39_RS07260	1545066	1546022	minus		WP_346296803.1	DUF4424 domain-containing protein	318
LRC39_RS07265	1546177	1547385	minus		WP_346296804.1	GTP-binding protein	402
LRC39_RS07270	1547716	1549575	plus	ilvD	WP_107343493.1	dihydroxy-acid dehydratase	619
LRC39_RS07275	1549694	1550497	minus		WP_346296805.1	gamma-glutamyl-gamma-aminobutyrate hydrolase family protein	267
LRC39_RS07280	1550744	1552558	plus		WP_346296806.1	chloride channel protein	604
LRC39_RS07285	1552572	1554377	minus	atzF	WP_346296807.1	allophanate hydrolase	601
LRC39_RS07290	1554374	1555120	minus		WP_346296808.1	GntR family transcriptional regulator	248
LRC39_RS07295	1555117	1555512	minus	hpxZ	WP_107354708.1	oxalurate catabolism protein HpxZ	131
LRC39_RS07300	1555515	1556905	minus
LRC39_RS07305	1556919	1557107	minus		WP_346296809.1	DUF4089 domain-containing protein	62
LRC39_RS07310	1557260	1559098	minus		WP_346296810.1	ABC transporter ATP-binding protein	612
LRC39_RS07315	1559095	1559289	minus		WP_346296811.1	hypothetical protein	64
LRC39_RS07320	1559293	1560204	minus		WP_107357431.1	ABC transporter permease	303
LRC39_RS07325	1560215	1561228	minus		WP_346296812.1	ABC transporter permease	337
LRC39_RS07330	1561385	1563004	minus		WP_346296813.1	ABC transporter substrate-binding protein	539
LRC39_RS07335	1563378	1563842	minus		WP_011157035.1	hypothetical protein	154
LRC39_RS07340	1564097	1564336	minus		WP_011157036.1	hypothetical protein	79
LRC39_RS07345	1564675	1565682	plus		WP_346296814.1	ABC transporter substrate-binding protein	335
LRC39_RS07350	1565729	1566544	plus		WP_346296815.1	ABC transporter permease	271
LRC39_RS07355	1566548	1567333	plus		WP_346296816.1	ABC transporter permease subunit	261
LRC39_RS07360	1567330	1568391	plus		WP_346296817.1	ABC transporter ATP-binding protein	353
LRC39_RS07365	1568416	1569246	plus		WP_346297480.1	phosphodiesterase	276
LRC39_RS07370	1569348	1569743	plus		WP_264075930.1	response regulator	131
LRC39_RS07375	1569874	1570719	plus		WP_107354719.1	alpha/beta fold hydrolase	281
LRC39_RS07380	1571067	1572719	plus	pgm	WP_346296818.1	phosphoglucomutase (alpha-D-glucose-1,6-bisphosphate-dependent)	550
LRC39_RS07385	1572899	1573591	plus		WP_346296819.1	NnrU family protein	230
LRC39_RS07390	1573765	1574991	plus		WP_346296820.1	NnrS family protein	408
LRC39_RS07395	1575031	1575279	plus		WP_107343510.1	DUF2249 domain-containing protein	82
LRC39_RS07400	1575283	1576485	minus		WP_346296821.1	CoA transferase	400
LRC39_RS07405	1576620	1577291	minus		WP_107346490.1	response regulator transcription factor	223
LRC39_RS07410	1577311	1579623	minus		WP_346296822.1	GAF domain-containing protein	770
LRC39_RS07415	1579969	1580124	plus	pufB	WP_011157052.1	light-harvesting antenna LH1, beta subunit	51
LRC39_RS07420	1580137	1580316	plus		WP_011157053.1	light-harvesting protein	59
LRC39_RS07425	1580503	1581939	plus		WP_346296823.1	PucC family protein	478
LRC39_RS07430	1581958	1582608	plus		WP_164573230.1	hypothetical protein	216
LRC39_RS07435	1582624	1582917	plus		WP_107343515.1	hypothetical protein	97
LRC39_RS07440	1583058	1584599	plus		WP_346296824.1	NAD(P)/FAD-dependent oxidoreductase	513
LRC39_RS07445	1584946	1586145	plus		WP_107354727.1	efflux RND transporter periplasmic adaptor subunit	399
LRC39_RS07450	1586156	1589323	plus		WP_107354728.1	multidrug efflux RND transporter permease subunit	1055
LRC39_RS07455	1589451	1589906	plus		WP_107343518.1	hypothetical protein	151
LRC39_RS07460	1590162	1590611	minus		WP_346296825.1	PA2169 family four-helix-bundle protein	149
LRC39_RS07465	1590727	1591956	minus		WP_346296826.1	Coenzyme F420 hydrogenase/dehydrogenase, beta subunit C-terminal domain	409
LRC39_RS07470	1592017	1592505	minus		WP_346296827.1	CIA30 family protein	162
LRC39_RS07475	1592505	1594109	minus		WP_346296828.1	alpha/beta fold hydrolase	534
LRC39_RS07480	1594109	1595422	minus		WP_107357434.1	DUF3422 domain-containing protein	437
LRC39_RS07485	1595673	1596653	plus	hemC	WP_346296829.1	hydroxymethylbilane synthase	326
LRC39_RS07490	1596659	1597681	plus	bchI	WP_107343522.1	magnesium chelatase ATPase subunit I	340
LRC39_RS07495	1597678	1599450	plus		WP_107354733.1	magnesium chelatase subunit D	590
LRC39_RS07500	1599493	1600224	minus		WP_346296830.1	PilZ domain-containing protein	243
LRC39_RS07505	1600605	1601651	minus	hemE	WP_107354735.1	uroporphyrinogen decarboxylase	348
LRC39_RS07510	1601762	1602715	plus		WP_107343526.1	alpha/beta fold hydrolase	317
LRC39_RS07515	1602726	1603613	plus	bchO	WP_346296831.1	alpha/beta fold hydrolase BchO	295
LRC39_RS07520	1603689	1605224	plus		WP_107343528.1	phytoene desaturase	511
LRC39_RS07525	1605221	1606288	plus		WP_107343529.1	phytoene/squalene synthase family protein	355
LRC39_RS07530	1606626	1607537	plus	hemF	WP_346296832.1	oxygen-dependent coproporphyrinogen oxidase	303
LRC39_RS07535	1607587	1608423	minus		WP_346296833.1	universal stress protein	278
LRC39_RS07540	1608699	1608833	plus		WP_346296834.1	hypothetical protein	44
LRC39_RS07545	1608830	1608982	plus		WP_346296835.1	hypothetical protein	50
LRC39_RS07550	1609030	1609983	minus		WP_346296836.1	carotenoid 1,2-hydratase	317
LRC39_RS07555	1609988	1611547	minus	crtD	WP_346296837.1	1-hydroxycarotenoid 3,4-desaturase CrtD	519
LRC39_RS07560	1611669	1612535	plus		WP_107354742.1	polyprenyl synthetase family protein	288
LRC39_RS07565	1612585	1613706	plus		WP_346296838.1	methyltransferase	373
LRC39_RS07570	1613795	1614733	plus	bchC	WP_346296839.1	chlorophyll synthesis pathway protein BchC	312
LRC39_RS07575	1614733	1615731	plus		WP_107346495.1	chlorophyllide a reductase iron protein subunit X	332
LRC39_RS07580	1615755	1617344	plus	bchY	WP_107354744.1	chlorophyllide a reductase subunit Y	529
LRC39_RS07585	1617344	1618792	plus	bchZ	WP_107343540.1	chlorophyllide a reductase subunit Z	482
LRC39_RS07590	1618869	1619093	plus		WP_346296840.1	hypothetical protein	74
LRC39_RS07595	1619247	1619444	plus	pufB	WP_011157086.1	light-harvesting antenna LH1, beta subunit	65
LRC39_RS07600	1619460	1619651	plus	pufA	WP_011157087.1	light-harvesting antenna LH1, alpha subunit	63
LRC39_RS07605	1619783	1620616	plus	pufL	WP_011157088.1	photosynthetic reaction center subunit L	277
LRC39_RS07610	1620644	1621567	plus	pufM	WP_107343541.1	photosynthetic reaction center subunit M	307
LRC39_RS07615	1621853	1623286	plus	ppsR	WP_107343542.1	transcriptional regulator PpsR	477
LRC39_RS07620	1623279	1624172	plus	chlG	WP_346296841.1	chlorophyll synthase ChlG	297
LRC39_RS07625	1624175	1625491	plus		WP_164638032.1	BCD family MFS transporter	438
LRC39_RS07630	1625493	1626698	plus		WP_164573482.1	geranylgeranyl diphosphate reductase	401
LRC39_RS07635	1626718	1627182	plus		WP_011157094.1	TspO/MBR family protein	154
LRC39_RS07640	1627216	1627488	plus		WP_164573483.1	hypothetical protein	90
LRC39_RS07645	1627610	1628029	minus		WP_011157096.1	c-type cytochrome	139
LRC39_RS07650	1628351	1629742	plus	ppsR	WP_346296842.1	transcriptional regulator PpsR	463
LRC39_RS07655	1629743	1631938	plus		WP_346296843.1	GAF domain-containing protein	731
LRC39_RS07660	1632195	1632857	minus		WP_346296844.1	biliverdin-producing heme oxygenase	220
LRC39_RS07665	1632919	1633602	minus		WP_234820135.1	cobalamin-dependent protein	227
LRC39_RS07670	1634132	1634617	plus	bchF	WP_107354753.1	2-vinyl bacteriochlorophyllide hydratase	161
LRC39_RS07675	1634614	1635903	plus		WP_346296845.1	ferredoxin:protochlorophyllide reductase (ATP-dependent) subunit N	429
LRC39_RS07680	1635906	1637528	plus	bchB	WP_346296846.1	ferredoxin:protochlorophyllide reductase (ATP-dependent) subunit B	540
LRC39_RS07685	1637503	1641249	plus		WP_346296847.1	magnesium chelatase subunit H	1248
LRC39_RS07690	1641246	1642184	plus	bchL	WP_346296848.1	ferredoxin:protochlorophyllide reductase (ATP-dependent) iron-sulfur ATP-binding protein	312
LRC39_RS07695	1642184	1642885	plus	bchM	WP_346296849.1	magnesium protoporphyrin IX methyltransferase	233
LRC39_RS07700	1642882	1644315	plus		WP_264075966.1	BCD family MFS transporter	477
LRC39_RS07705	1644338	1645105	plus	puhA	WP_346296850.1	photosynthetic reaction center subunit H	255
LRC39_RS07710	1645102	1645764	plus	puhB	WP_346296851.1	photosynthetic complex putative assembly protein PuhB	220
LRC39_RS07715	1645777	1646283	plus	puhC	WP_107343560.1	photosynthetic complex assembly protein PuhC	168
LRC39_RS07720	1646286	1646585	plus		WP_107343561.1	hypothetical protein	99
LRC39_RS07725	1646582	1647679	plus	acsF	WP_164638052.1	magnesium-protoporphyrin IX monomethyl ester (oxidative) cyclase	365
LRC39_RS07730	1647693	1648757	plus	puhE	WP_107343563.1	putative photosynthetic complex assembly protein PuhE	354
LRC39_RS07735	1648754	1649965	plus	hemA	WP_107343564.1	5-aminolevulinate synthase	403
LRC39_RS07740	1650255	1651223	minus		WP_107343565.1	LysR family transcriptional regulator	322
LRC39_RS07745	1651792	1652481	plus		WP_346296852.1	response regulator	229
LRC39_RS07750	1652503	1653339	plus		WP_011157116.1	response regulator	278
LRC39_RS07755	1653355	1656066	plus		WP_346296853.1	PAS domain S-box protein	903
LRC39_RS07760	1656266	1657723	plus		WP_346296854.1	form I ribulose bisphosphate carboxylase large subunit	485
LRC39_RS07765	1657878	1658300	plus		WP_013503624.1	ribulose bisphosphate carboxylase small subunit	140
LRC39_RS07770	1658303	1659235	plus	cbbX	WP_346296855.1	CbbX protein	310
LRC39_RS07775	1659709	1660491	minus		WP_346296856.1	alpha/beta hydrolase	260
LRC39_RS07780	1660495	1661790	minus		WP_346296857.1	O-acetylhomoserine aminocarboxypropyltransferase	431
LRC39_RS07785	1661950	1664067	minus		WP_346296858.1	S9 family peptidase	705
LRC39_RS07790	1664198	1665073	plus		WP_164639737.1	dihydrodipicolinate synthase family protein	291
LRC39_RS07795	1665348	1667678	plus		WP_346296859.1	xanthine dehydrogenase family protein molybdopterin-binding subunit	776
LRC39_RS07800	1667756	1668370	plus		WP_264054796.1	LemA family protein	204
LRC39_RS07805	1668375	1669304	plus		WP_346296860.1	YgcG family protein	309
LRC39_RS07810	1669318	1669815	plus		WP_346296861.1	TPM domain-containing protein	165
LRC39_RS07815	1669897	1670508	minus		WP_346296862.1	glutathione S-transferase	203
LRC39_RS07820	1670717	1671694	plus		WP_346296863.1	hypothetical protein	325
LRC39_RS07825	1671851	1672624	minus		WP_346296864.1	ferredoxin--NADP reductase	257
LRC39_RS07830	1672938	1674146	minus		WP_107343582.1	CoA transferase	402
LRC39_RS07835	1674400	1677408	minus	putA	WP_346296865.1	bifunctional proline dehydrogenase/L-glutamate gamma-semialdehyde dehydrogenase PutA	1002
LRC39_RS07840	1677552	1678199	plus		WP_346296866.1	hypothetical protein	215
LRC39_RS07845	1678224	1679894	minus		WP_346297481.1	adenylate/guanylate cyclase domain-containing protein	556
LRC39_RS07850	1680090	1681199	minus		WP_346296867.1	TIGR01620 family protein	369
LRC39_RS07855	1681196	1682664	minus
LRC39_RS07860	1682906	1683601	plus		WP_107343587.1	hemolysin III family protein	231
LRC39_RS07865	1683666	1684466	plus		WP_346296868.1	SDR family oxidoreductase	266
LRC39_RS07870	1684652	1684936	plus		WP_346296869.1	hypothetical protein	94
LRC39_RS07875	1684940	1686007	minus		WP_346296870.1	threonine aldolase family protein	355
LRC39_RS07880	1686376	1687341	plus		WP_346295137.1	IS110 family transposase	321
LRC39_RS07885	1687474	1688091	minus	rpsD	WP_011157148.1	30S ribosomal protein S4	205
LRC39_RS07890	1688296	1688841	minus		WP_346296871.1	hypothetical protein	181
LRC39_RS07895	1688822	1689076	minus		WP_346296872.1	hypothetical protein	84
LRC39_RS07900	1689128	1689904	minus		WP_346296873.1	acyltransferase	258
LRC39_RS07905	1689904	1690299	minus		WP_012495190.1	cupin domain-containing protein	131
LRC39_RS07910	1690353	1691147	minus	murI	WP_346297482.1	glutamate racemase	264
LRC39_RS07915	1691230	1691718	minus		WP_346296874.1	PaaI family thioesterase	162
LRC39_RS07920	1691873	1693237	plus		WP_011157153.1	TrpB-like pyridoxal phosphate-dependent enzyme	454
LRC39_RS07925	1693525	1695735	plus	purL	WP_346296875.1	phosphoribosylformylglycinamidine synthase subunit PurL	736
LRC39_RS07930	1695848	1699162	plus		WP_346296876.1	pentapeptide repeat-containing protein	1104
LRC39_RS07935	1699295	1700125	plus
LRC39_RS07940	1700310	1701491	minus		WP_346296877.1	acyltransferase	393
LRC39_RS07945	1701566	1701928	minus		WP_346296878.1	DUF427 domain-containing protein	120
LRC39_RS07950	1702091	1702327	plus		WP_107346500.1	BolA family transcriptional regulator	78
LRC39_RS07955	1702411	1702929	minus		WP_346296879.1	MarR family transcriptional regulator	172
LRC39_RS07960	1703116	1703460	minus		WP_346296880.1	hypothetical protein	114
LRC39_RS07965	1703605	1704333	plus		WP_346296881.1	hypothetical protein	242
LRC39_RS07970	1704359	1705327	minus	egtD	WP_346296882.1	L-histidine N(alpha)-methyltransferase	322
LRC39_RS07975	1705372	1706631	minus	egtB	WP_346296883.1	ergothioneine biosynthesis protein EgtB	419
LRC39_RS07980	1706913	1707239	plus	grxD	WP_107343605.1	Grx4 family monothiol glutaredoxin	108
LRC39_RS07985	1707236	1707778	plus		WP_346297483.1	O-acetyl-ADP-ribose deacetylase	180
LRC39_RS07990	1707838	1709118	plus		WP_346296884.1	serine hydrolase domain-containing protein	426
LRC39_RS07995	1709129	1710757	minus	mdlC	WP_346296885.1	benzoylformate decarboxylase	542
LRC39_RS08000	1711014	1711871	minus		WP_346296886.1	MaoC family dehydratase N-terminal domain-containing protein	285
LRC39_RS08005	1711884	1712978	minus		WP_011157170.1	CaiB/BaiF CoA-transferase family protein	364
LRC39_RS08010	1713137	1714309	minus		WP_346296887.1	acyl-CoA dehydrogenase family protein	390
LRC39_RS08015	1714344	1715609	minus		WP_346296888.1	cytochrome P450	421
LRC39_RS08020	1715956	1717128	plus		WP_346296889.1	isovaleryl-CoA dehydrogenase	390
LRC39_RS08025	1717223	1718017	plus		WP_346296890.1	class I SAM-dependent methyltransferase	264
LRC39_RS08030	1718014	1718838	minus		WP_246701592.1	DUF2927 domain-containing protein	274
LRC39_RS08035	1718907	1719488	minus		WP_107354806.1	L,D-transpeptidase	193
LRC39_RS08040	1719669	1721213	plus		WP_346296891.1	acetolactate synthase large subunit	514
LRC39_RS08045	1721327	1721758	plus		WP_346296892.1	DUF5413 family protein	143
LRC39_RS08050	1721924	1722244	minus		WP_107354809.1	hypothetical protein	106
LRC39_RS08055	1722427	1723080	minus		WP_346296893.1	response regulator	217
LRC39_RS08060	1723077	1724069	minus		WP_346296894.1	ATP-binding protein	330
LRC39_RS08065	1725016	1726644	plus		WP_346296895.1	NRAMP family divalent metal transporter	542
LRC39_RS08070	1727182	1729299	plus		WP_346296896.1	carbohydrate porin	705
LRC39_RS08075	1729488	1729562	minus
LRC39_RS08080	1729705	1730985	minus		WP_346296897.1	hypothetical protein	426
LRC39_RS08085	1731226	1731819	minus		WP_107343619.1	DUF1134 domain-containing protein	197
LRC39_RS08090	1731927	1732433	plus		WP_346296898.1	YHS domain-containing (seleno)protein	168
LRC39_RS08095	1732376	1733377	minus		WP_346296899.1	2-dehydropantoate 2-reductase N-terminal domain-containing protein	333
LRC39_RS08100	1733463	1734050	plus		WP_346296900.1	TetR/AcrR family transcriptional regulator C-terminal ligand-binding domain-containing protein	195
LRC39_RS08105	1734073	1734900	minus		WP_346296901.1	3'(2'),5'-bisphosphate nucleotidase CysQ	275
LRC39_RS08110	1735034	1735690	plus		WP_011157185.1	histidine phosphotransferase family protein	218
LRC39_RS08115	1735881	1738706	plus		WP_346296902.1	hybrid sensor histidine kinase/response regulator	941
LRC39_RS08120	1738733	1739203	plus		WP_174270123.1	chemotaxis protein CheW	156
LRC39_RS08125	1739271	1739636	plus		WP_011157188.1	response regulator	121
LRC39_RS08130	1739715	1740890	plus		WP_346296903.1	chemotaxis response regulator protein-glutamate methylesterase	391
LRC39_RS08135	1740887	1741765	plus		WP_346296904.1	protein-glutamate O-methyltransferase CheR	292
LRC39_RS08140	1742057	1742758	minus		WP_011157191.1	response regulator transcription factor	233
LRC39_RS08145	1743126	1744451	plus	fliI	WP_263991109.1	flagellar protein export ATPase FliI	441
LRC39_RS08150	1744561	1744989	plus	fliJ	WP_107354820.1	flagellar export protein FliJ	142
LRC39_RS08155	1745166	1745714	plus		WP_107343626.1	sigma-70 family RNA polymerase sigma factor	182
LRC39_RS08160	1745714	1746661	plus		WP_346296905.1	anti-sigma factor	315
LRC39_RS08165	1746893	1747093	minus		WP_107343628.1	hypothetical protein	66
LRC39_RS08170	1747424	1749655	minus	flhA	WP_263991695.1	flagellar biosynthesis protein FlhA	743
LRC39_RS08175	1749816	1751060	plus		WP_346296906.1	MFS transporter	414
LRC39_RS08180	1751150	1752841	minus		WP_346296907.1	methyl-accepting chemotaxis protein	563
LRC39_RS08185	1753414	1753489	plus
LRC39_RS08190	1753493	1754587	plus		WP_346296908.1	helix-turn-helix domain-containing protein	364
LRC39_RS08195	1755010	1756524	plus		WP_346296909.1	diguanylate cyclase	504
LRC39_RS08200	1756721	1757587	plus		WP_346297484.1	FTR1 family protein	288
LRC39_RS08205	1757578	1758327	minus		WP_346296910.1	transglutaminase family protein	249
LRC39_RS08210	1758317	1758544	minus		WP_011157204.1	DUF3222 family protein	75
LRC39_RS08215	1758643	1758912	minus		WP_264076024.1	hypothetical protein	89
LRC39_RS08220	1758990	1759991	minus		WP_346296911.1	alpha/beta hydrolase	333
LRC39_RS08225	1760144	1761406	plus		WP_346296912.1	efflux RND transporter periplasmic adaptor subunit	420
LRC39_RS08230	1761403	1762629	plus		WP_346296913.1	FtsX-like permease family protein	408
LRC39_RS08235	1762622	1763302	plus		WP_107354832.1	ABC transporter ATP-binding protein	226
LRC39_RS08240	1763393	1764610	minus		WP_346296914.1	ABC transporter substrate-binding protein	405
LRC39_RS08245	1765146	1766036	plus		WP_346296915.1	flagellar hook basal-body protein	296
LRC39_RS08250	1766202	1767062	minus		WP_346296916.1	hypothetical protein	286
LRC39_RS08255	1767240	1768205	plus		WP_346296917.1	hypothetical protein	321
LRC39_RS08260	1768102	1770135	plus		WP_346296918.1	tyrosyl-tRNA deacylase	677
LRC39_RS08265	1770229	1770615	plus		WP_263991126.1	protein rhiC	128
LRC39_RS08270	1770683	1771081	minus		WP_107354839.1	translational machinery protein	132
LRC39_RS08275	1771215	1772228	minus		WP_346296919.1	aldo/keto reductase	337
LRC39_RS08280	1772227	1772385	plus		WP_346296920.1	hypothetical protein	52
LRC39_RS08285	1772432	1773640	minus		WP_346296921.1	ABC transporter substrate-binding protein	402
LRC39_RS08290	1773743	1774438	plus		WP_346296922.1	urease accessory protein	231
LRC39_RS08295	1774468	1775682	minus		WP_346296923.1	GGDEF domain-containing protein	404
LRC39_RS08300	1775744	1776037	minus		WP_264054855.1	hypothetical protein	97
LRC39_RS08305	1776055	1776243	plus		WP_107343646.1	histone	62
LRC39_RS08310	1776454	1776816	plus	queD	WP_011157217.1	6-carboxytetrahydropterin synthase QueD	120
LRC39_RS08315	1776883	1777473	minus		WP_264054857.1	hemerythrin domain-containing protein	196
LRC39_RS08320	1777615	1780527	minus		WP_346296924.1	heavy metal translocating P-type ATPase	970
LRC39_RS08325	1780579	1780854	plus		WP_011157220.1	metal-sensitive transcriptional regulator	91
LRC39_RS08330	1780885	1781568	minus		WP_346296925.1	hypothetical protein	227
LRC39_RS08335	1781675	1782526	minus	hpaD	WP_346296926.1	3,4-dihydroxyphenylacetate 2,3-dioxygenase	283
LRC39_RS08340	1782553	1783095	minus		WP_346296927.1	VOC family protein	180
LRC39_RS08345	1783252	1783554	minus		WP_107354848.1	preprotein translocase subunit YajC	100
LRC39_RS08350	1783810	1785159	minus	hemN	WP_264076038.1	oxygen-independent coproporphyrinogen III oxidase	449
LRC39_RS08355	1785188	1785898	minus	bchJ	WP_264076039.1	bacteriochlorophyll 4-vinyl reductase	236
LRC39_RS08360	1785870	1787567	minus	bchE	WP_107343654.1	magnesium-protoporphyrin IX monomethyl ester anaerobic oxidative cyclase	565
LRC39_RS08365	1787724	1788152	minus		WP_164572331.1	hypothetical protein	142
LRC39_RS08370	1788374	1789114	plus		WP_346296928.1	metallophosphoesterase family protein	246
LRC39_RS08375	1789118	1790557	plus		WP_346296929.1	bifunctional serine/threonine-protein kinase/universal stress protein	479
LRC39_RS08380	1790604	1791254	minus		WP_107346508.1	BON domain-containing protein	216
LRC39_RS08385	1791639	1793990	plus		WP_346296930.1	phosphoketolase family protein	783
LRC39_RS08390	1794171	1794674	plus		WP_107354853.1	response regulator	167
LRC39_RS08395	1795322	1797472	plus		WP_346296931.1	methyl-accepting chemotaxis protein	716
LRC39_RS08400	1797653	1800475	plus		WP_346296932.1	hybrid sensor histidine kinase/response regulator	940
LRC39_RS08405	1800502	1800972	plus		WP_174270123.1	chemotaxis protein CheW	156
LRC39_RS08410	1801026	1801901	plus		WP_346296933.1	protein-glutamate O-methyltransferase CheR	291
LRC39_RS08415	1801913	1802227	plus		WP_107343662.1	pilus assembly protein PilZ	104
LRC39_RS08420	1802458	1803708	plus		WP_346296934.1	EAL domain-containing response regulator	416
LRC39_RS08425	1803742	1806333	minus		WP_346296935.1	ATP-binding protein	863
LRC39_RS08430	1806756	1807382	plus		WP_107354860.1	response regulator	208
LRC39_RS08435	1807430	1808212	minus		WP_012495252.1	SDR family oxidoreductase	260
LRC39_RS08440	1808321	1809082	plus		WP_346296936.1	SDR family NAD(P)-dependent oxidoreductase	253
LRC39_RS08445	1809553	1813677	plus		WP_346296937.1	autotransporter-associated beta strand repeat-containing protein	1374
LRC39_RS08450	1813832	1815436	minus		WP_346296938.1	choline dehydrogenase	534
LRC39_RS08455	1815507	1816940	minus		WP_346296939.1	coniferyl aldehyde dehydrogenase	477
LRC39_RS08460	1817229	1817305	plus
LRC39_RS08465	1817459	1817593	plus		WP_013503510.1	hypothetical protein	44
LRC39_RS08470	1817665	1818828	plus		WP_346296940.1	DUF3095 domain-containing protein	387
LRC39_RS08475	1818825	1819268	minus		WP_107354866.1	DUF2147 domain-containing protein	147
LRC39_RS08480	1819400	1820773	minus		WP_346296941.1	MATE family efflux transporter	457
LRC39_RS08485	1821046	1822281	plus		WP_164639413.1	MFS transporter	411
LRC39_RS08490	1822318	1823266	minus		WP_346297470.1	IS630 family transposase	315
LRC39_RS08495	1823530	1824126	plus		WP_107343674.1	superoxide dismutase	198
LRC39_RS08500	1824281	1824655	plus	crcB	WP_346296942.1	fluoride efflux transporter CrcB	124
LRC39_RS08505	1824756	1825238	minus		WP_164572594.1	CinA family protein	160
LRC39_RS08510	1825360	1826100	minus		WP_346296943.1	sulfite exporter TauE/SafE family protein	246
LRC39_RS08515	1826246	1828033	plus		WP_346296944.1	acyl-CoA dehydrogenase family protein	595
LRC39_RS08520	1828155	1829627	minus		WP_346296945.1	amidase	490
LRC39_RS08525	1830117	1830272	plus		WP_234820213.1	high-potential iron-sulfur protein	51
LRC39_RS08530	1830470	1832038	plus		WP_346296946.1	cytochrome C	522
LRC39_RS08535	1832275	1833132	minus		WP_346297485.1	hypothetical protein	285
LRC39_RS08540	1833237	1834793	minus		WP_346296947.1	acyl-CoA synthetase	518
LRC39_RS08545	1835018	1836193	minus		WP_107343684.1	acetyl-CoA C-acetyltransferase	391
LRC39_RS08550	1836325	1837002	plus		WP_107343685.1	TetR family transcriptional regulator	225
LRC39_RS08555	1837461	1838219	plus		WP_013503496.1	SDR family NAD(P)-dependent oxidoreductase	252
LRC39_RS08560	1838440	1839246	plus		WP_107354879.1	enoyl-CoA hydratase/isomerase family protein	268
LRC39_RS08565	1839297	1841171	plus		WP_346296948.1	AMP-binding protein	624
LRC39_RS08570	1841318	1842445	plus		WP_107343688.1	acyl-CoA dehydrogenase family protein	375
LRC39_RS08575	1842561	1843808	plus		WP_263991162.1	acyl-CoA dehydrogenase	415
LRC39_RS08580	1843937	1845181	plus		WP_346296949.1	acyl-CoA dehydrogenase	414
LRC39_RS08585	1845329	1846027	plus		WP_346296950.1	nitroreductase	232
LRC39_RS08590	1846256	1847038	minus		WP_346296951.1	enoyl-CoA hydratase/isomerase family protein	260
LRC39_RS08595	1847346	1848020	plus		WP_107354885.1	cyclic nucleotide-binding domain-containing protein	224
LRC39_RS08600	1848031	1848915	plus		WP_346296952.1	DUF6537 domain-containing protein	294
LRC39_RS08605	1849166	1849570	plus		WP_346296953.1	DUF3307 domain-containing protein	134
LRC39_RS08610	1849842	1852052	plus		WP_346296954.1	diguanylate cyclase	736
LRC39_RS08615	1852173	1852553	minus		WP_107343696.1	hypothetical protein	126
LRC39_RS08620	1852803	1853210	plus		WP_107343697.1	hypothetical protein	135
LRC39_RS08625	1853217	1853549	minus		WP_346296955.1	YkgJ family cysteine cluster protein	110
LRC39_RS08630	1853612	1854232	minus		WP_346296956.1	pyridoxamine 5'-phosphate oxidase family protein	206
LRC39_RS08635	1854334	1855251	plus		WP_346296957.1	LysR family transcriptional regulator	305
LRC39_RS08640	1855248	1855898	plus	alkB	WP_346296958.1	DNA oxidative demethylase AlkB	216
LRC39_RS08645	1855905	1857236	minus	paaK	WP_346296959.1	phenylacetate--CoA ligase PaaK	443
LRC39_RS08650	1857251	1857652	minus	paaI	WP_199851826.1	hydroxyphenylacetyl-CoA thioesterase PaaI	133
LRC39_RS08655	1857950	1859989	plus	paaZ	WP_346296960.1	phenylacetic acid degradation bifunctional protein PaaZ	679
LRC39_RS08660	1859950	1860159	minus		WP_346297566.1	hypothetical protein	69
LRC39_RS08665	1860062	1861077	plus
LRC39_RS08670	1861320	1862057	plus		WP_346296961.1	hypothetical protein	245
LRC39_RS08675	1862431	1863393	minus
LRC39_RS08680	1863447	1864670	minus		WP_346296962.1	alpha/beta fold hydrolase	407
LRC39_RS08685	1864846	1865511	minus		WP_346296963.1	sulfite oxidase-like oxidoreductase	221
LRC39_RS08690	1865534	1866733	minus		WP_346296964.1	cytochrome P450	399
LRC39_RS08695	1866803	1867030	minus		WP_107343710.1	ferredoxin	75
LRC39_RS08700	1867130	1868563	minus		WP_346296965.1	amidase family protein	477
LRC39_RS08705	1868701	1869813	plus		WP_346297486.1	SbmA/BacA-like family transporter	370
LRC39_RS08710	1869831	1871207	minus		WP_346296966.1	GH1 family beta-glucosidase	458
LRC39_RS08715	1871392	1872171	minus		WP_346296967.1	SDR family oxidoreductase	259
LRC39_RS08720	1872214	1873698	minus		WP_346296968.1	ATP-binding cassette domain-containing protein	494
LRC39_RS08725	1873698	1874621	minus		WP_107354908.1	branched-chain amino acid ABC transporter permease	307
LRC39_RS08730	1874623	1875498	minus		WP_346296969.1	branched-chain amino acid ABC transporter permease	291
LRC39_RS08735	1875706	1876920	minus		WP_234822401.1	ABC transporter substrate-binding protein	404
LRC39_RS08740	1877229	1878242	plus		WP_263991700.1	tartrate dehydrogenase	337
LRC39_RS08745	1878275	1879111	minus		WP_346296970.1	hypothetical protein	278
LRC39_RS08750	1879254	1880168	minus		WP_346296971.1	NAD(P)-dependent oxidoreductase	304
LRC39_RS08755	1880207	1881457	minus		WP_107343722.1	Zn-dependent hydrolase	416
LRC39_RS08760	1881527	1882477	minus		WP_107343723.1	LysR family transcriptional regulator	316
LRC39_RS08765	1882593	1883411	plus		WP_346296972.1	putative hydro-lyase	272
LRC39_RS08770	1883469	1884716	plus		WP_011157474.1	ABC transporter substrate-binding protein	415
LRC39_RS08775	1884843	1885721	plus		WP_107354916.1	branched-chain amino acid ABC transporter permease	292
LRC39_RS08780	1885721	1886707	plus		WP_346296973.1	branched-chain amino acid ABC transporter permease	328
LRC39_RS08785	1886704	1887438	plus		WP_107354918.1	ABC transporter ATP-binding protein	244
LRC39_RS08790	1887422	1888126	plus		WP_107343729.1	ABC transporter ATP-binding protein	234
LRC39_RS08795	1888169	1888369	plus		WP_107354920.1	hypothetical protein	66
LRC39_RS08800	1888630	1889394	plus	otnI	WP_346296974.1	2-oxo-tetronate isomerase	254
LRC39_RS08805	1889623	1892817	plus		WP_346296975.1	efflux RND transporter permease subunit	1064
LRC39_RS08810	1892807	1894009	plus		WP_346296976.1	efflux RND transporter periplasmic adaptor subunit	400
LRC39_RS08815	1894179	1895693	minus		WP_346296977.1	acetyl-CoA acetyltransferase	504
LRC39_RS08820	1895733	1896512	minus		WP_011157263.1	SDR family oxidoreductase	259
LRC39_RS08825	1896680	1897480	plus		WP_346296978.1	enoyl-CoA hydratase/isomerase	266
LRC39_RS08830	1897488	1898483	plus		WP_346296979.1	phosphotransferase family protein	331
LRC39_RS08835	1898502	1898876	plus		WP_346296980.1	DUF6285 domain-containing protein	124
LRC39_RS08840	1899203	1899982	minus		WP_107354928.1	enoyl-CoA hydratase-related protein	259
LRC39_RS08845	1900109	1901383	plus		WP_346296981.1	acyl-CoA dehydrogenase family protein	424
LRC39_RS08850	1901658	1903235	minus		WP_346296982.1	fatty acid--CoA ligase	525
LRC39_RS08855	1903542	1904414	minus		WP_107354931.1	SDR family oxidoreductase	290
LRC39_RS08860	1904526	1905338	plus		WP_346296983.1	crotonase/enoyl-CoA hydratase family protein	270
LRC39_RS08865	1905486	1907029	plus
LRC39_RS08870	1907143	1909944	minus		WP_346296984.1	ATP-binding protein	933
LRC39_RS08875	1910104	1910994	minus		WP_346296985.1	LysR family transcriptional regulator	296
LRC39_RS08880	1910991	1912058	minus		WP_346296986.1	YeiH family protein	355
LRC39_RS08885	1912336	1913106	plus		WP_107343745.1	hypothetical protein	256
LRC39_RS08890	1913206	1916016	plus	ppc	WP_346296987.1	phosphoenolpyruvate carboxylase	936
LRC39_RS08895	1916131	1916460	plus		WP_346296988.1	multidrug efflux SMR transporter	109
LRC39_RS08900	1916871	1918196	plus		WP_346296989.1	OmpA family protein	441
LRC39_RS08905	1918448	1919362	minus		WP_047309958.1	SDR family NAD(P)-dependent oxidoreductase	304
LRC39_RS08910	1919510	1920649	minus		WP_107354940.1	thiolase	379
LRC39_RS08915	1920655	1921068	minus		WP_346296990.1	Zn-ribbon domain-containing OB-fold protein	137
LRC39_RS08920	1921365	1922714	plus		WP_346296991.1	amidase	449
LRC39_RS08925	1922707	1923393	plus		WP_346296992.1	DUF2848 domain-containing protein	228
LRC39_RS08930	1923568	1924017	minus		WP_346296993.1	PaaI family thioesterase	149
LRC39_RS08935	1924401	1925573	minus	pobA	WP_346296994.1	4-hydroxybenzoate 3-monooxygenase	390
LRC39_RS08940	1925742	1926752	plus		WP_346296995.1	TRAP transporter substrate-binding protein	336
LRC39_RS08945	1926980	1927474	plus		WP_041810326.1	TRAP transporter small permease	164
LRC39_RS08950	1927484	1928788	plus		WP_346297487.1	TRAP transporter permease	434
LRC39_RS08955	1928844	1929305	plus		WP_346296996.1	DUF3237 domain-containing protein	153
LRC39_RS08960	1929589	1930395	plus		WP_164573293.1	crotonase/enoyl-CoA hydratase family protein	268
LRC39_RS08965	1930407	1932302	plus		WP_346296997.1	feruloyl-CoA synthase	631
LRC39_RS08970	1932455	1932874	plus		WP_346296998.1	thioesterase family protein	139
LRC39_RS08975	1932956	1934113	plus		WP_107343758.1	ABC transporter substrate-binding protein	385
LRC39_RS08980	1934427	1935281	plus		WP_346296999.1	GGDEF domain-containing protein	284
LRC39_RS08985	1935219	1935938	minus		WP_263991218.1	ABC transporter ATP-binding protein	239
LRC39_RS08990	1935935	1937707	minus		WP_346297000.1	branched-chain amino acid ABC transporter ATP-binding protein/permease	590
LRC39_RS08995	1937713	1938753	minus		WP_346297001.1	branched-chain amino acid ABC transporter permease	346
LRC39_RS09000	1938919	1939437	plus		WP_107354951.1	MarR family transcriptional regulator	172
LRC39_RS09005	1939450	1939791	minus		WP_346297002.1	hypothetical protein	113
LRC39_RS09010	1939807	1940856	minus		WP_263991223.1	hypothetical protein	349
LRC39_RS09015	1940986	1942716	minus		WP_346297003.1	cation:proton antiporter	576
LRC39_RS09020	1942765	1943349	plus		WP_346297004.1	DUF3124 domain-containing protein	194
LRC39_RS09025	1943473	1945047	plus		WP_346297005.1	adenylate/guanylate cyclase domain-containing protein	524
LRC39_RS09030	1945169	1946449	minus		WP_346297006.1	DUF4147 domain-containing protein	426
LRC39_RS09035	1946566	1947801	minus		WP_346297007.1	ABC transporter substrate-binding protein	411
LRC39_RS09040	1948044	1949531	minus		WP_346297008.1	UdgX family uracil-DNA binding protein	495
LRC39_RS09045	1949822	1951072	minus		WP_346297009.1	putative DNA modification/repair radical SAM protein	416
LRC39_RS09050	1951239	1952024	plus		WP_346297010.1	DNA repair protein	261
LRC39_RS09055	1951912	1953510	plus		WP_346297011.1	DNA polymerase Y family protein	532
LRC39_RS09060	1953651	1957235	plus		WP_346297012.1	error-prone DNA polymerase	1194
LRC39_RS09065	1957344	1958468	plus		WP_346297013.1	DUF4238 domain-containing protein	374
LRC39_RS09070	1958553	1959173	minus		WP_346297014.1	hypothetical protein	206
LRC39_RS09075	1959748	1960725	minus		WP_346297015.1	NAD-dependent epimerase/dehydratase family protein	325
LRC39_RS09080	1960806	1961756	plus		WP_346297016.1	LysR family transcriptional regulator	316
LRC39_RS09085	1961807	1963204	plus		WP_346297017.1	CoA transferase	465
LRC39_RS09090	1963423	1964661	plus		WP_346297018.1	efflux RND transporter periplasmic adaptor subunit	412
LRC39_RS09095	1964821	1967943	plus		WP_346297019.1	CusA/CzcA family heavy metal efflux RND transporter	1040
LRC39_RS09100	1968185	1968469	plus		WP_346297020.1	hypothetical protein	94
LRC39_RS09105	1968674	1970092	minus		WP_107354970.1	TolC family outer membrane protein	472
LRC39_RS09110	1970291	1971070	minus		WP_107343783.1	enoyl-CoA hydratase	259
LRC39_RS09115	1971156	1971881	minus		WP_346297021.1	hypothetical protein	241
LRC39_RS09120	1972136	1972681	plus		WP_346297022.1	sigma-70 family RNA polymerase sigma factor	181
LRC39_RS09125	1972684	1973322	plus		WP_346297488.1	DUF1109 domain-containing protein	212
LRC39_RS09130	1973439	1973783	plus		WP_346297023.1	DUF2946 family protein	114
LRC39_RS09135	1973844	1976069	plus		WP_346297024.1	TonB-dependent receptor	741
LRC39_RS09140	1976075	1978321	plus		WP_346297025.1	TonB-dependent receptor	748
LRC39_RS09145	1978341	1979450	minus		WP_346297026.1	DUF2336 domain-containing protein	369
LRC39_RS09150	1979488	1980648	minus		WP_107343790.1	GGDEF domain-containing protein	386
LRC39_RS09155	1981035	1981604	plus		WP_263991243.1	sigma-70 family RNA polymerase sigma factor	189
LRC39_RS09160	1981601	1982434	plus		WP_346297027.1	hypothetical protein	277
LRC39_RS09165	1982911	1983429	plus		WP_346297028.1	TIGR03809 family protein	172
LRC39_RS09170	1983872	1985938	plus		WP_346297029.1	methyl-accepting chemotaxis protein	688
LRC39_RS09175	1986254	1986595	plus		WP_346297030.1	hypothetical protein	113
LRC39_RS09180	1986748	1989057	plus		WP_346297031.1	TonB-dependent receptor plug domain-containing protein	769
LRC39_RS09185	1989225	1989668	plus		WP_346297032.1	four-helix bundle copper-binding protein	147
LRC39_RS09190	1989769	1990008	minus		WP_107343797.1	PilZ domain-containing protein	79
LRC39_RS09195	1990140	1991498	minus		WP_346297033.1	TIGR03808 family TAT-translocated repetitive protein	452
LRC39_RS09200	1991602	1991880	minus		WP_346297034.1	hypothetical protein	92
LRC39_RS09205	1991947	1992597	minus		WP_346297035.1	pyroglutamyl-peptidase I	216
LRC39_RS09210	1992594	1993583	minus	meaB	WP_263991251.1	methylmalonyl Co-A mutase-associated GTPase MeaB	329
LRC39_RS09215	1993670	1994263	minus		WP_346297036.1	carbonic anhydrase	197
LRC39_RS09220	1994461	1995246	minus		WP_346297037.1	DUF3298 domain-containing protein	261
LRC39_RS09225	1995331	1995732	minus		WP_234822405.1	type II toxin-antitoxin system VapC family toxin	133
LRC39_RS09230	1995738	1995995	minus		WP_164637756.1	type II toxin-antitoxin system prevent-host-death family antitoxin	85
LRC39_RS09235	1996061	1998220	minus	scpA	WP_164637754.1	methylmalonyl-CoA mutase	719
LRC39_RS09240	1998283	1998747	minus		WP_346297038.1	GFA family protein	154
LRC39_RS09245	1998744	2000615	minus		WP_346297039.1	methylmalonyl-CoA mutase subunit beta	623
LRC39_RS09250	2000773	2001264	minus	folK	WP_346297040.1	2-amino-4-hydroxy-6-hydroxymethyldihydropteridine diphosphokinase	163
LRC39_RS09255	2001266	2001631	minus	folB	WP_346297041.1	dihydroneopterin aldolase	121
LRC39_RS09260	2001628	2002485	minus	folP	WP_346297042.1	dihydropteroate synthase	285
LRC39_RS09265	2002551	2002958	minus		WP_012495381.1	DUF4332 domain-containing protein	135
LRC39_RS09270	2002976	2003344	minus		WP_107343811.1	hypothetical protein	122
LRC39_RS09275	2003681	2005291	plus		WP_107354995.1	helicase HerA-like domain-containing protein	536
LRC39_RS09280	2005498	2006904	plus		WP_346297043.1	M20/M25/M40 family metallo-hydrolase	468
LRC39_RS09285	2007248	2009542	plus		WP_346297044.1	TonB-dependent siderophore receptor	764
LRC39_RS09290	2009654	2010388	plus		WP_346297045.1	cobalt ABC transporter substrate-binding protein	244
LRC39_RS09295	2010385	2010666	plus		WP_346297046.1	DUF3649 domain-containing protein	93
LRC39_RS09300	2010728	2012302	plus		WP_346297489.1	PepSY-associated TM helix domain-containing protein	524
LRC39_RS09305	2012299	2012586	plus		WP_346297047.1	DUF3325 family protein	95
LRC39_RS09310	2012627	2014624	minus		WP_346297048.1	methyl-accepting chemotaxis protein	665
LRC39_RS09315	2015089	2015871	minus		WP_107355003.1	class II aldolase/adducin family protein	260
LRC39_RS09320	2016138	2017007	plus		WP_346297049.1	hypothetical protein	289
LRC39_RS09325	2017194	2017610	plus		WP_011157358.1	MucR family transcriptional regulator	138
LRC39_RS09330	2017618	2018358	minus		WP_346297050.1	3-oxoacyl-ACP reductase family protein	246
LRC39_RS09335	2018440	2019072	plus		WP_346297051.1	TetR/AcrR family transcriptional regulator	210
LRC39_RS09340	2019194	2019805	plus		WP_346297052.1	DUF6456 domain-containing protein	203
LRC39_RS09345	2019834	2020262	minus		WP_346297053.1	SufE family protein	142
LRC39_RS09350	2020378	2020800	minus		WP_164573256.1	DUF5330 domain-containing protein	140
LRC39_RS09355	2021207	2023036	plus		WP_346297054.1	PAS domain-containing sensor histidine kinase	609
LRC39_RS09360	2023113	2023826	plus		WP_346297055.1	peptidoglycan-binding domain-containing protein	237
LRC39_RS09365	2023959	2024300	plus		WP_346297056.1	DUF1491 family protein	113
LRC39_RS09370	2024428	2025402	minus		WP_346297057.1	DUF2336 domain-containing protein	324
LRC39_RS09375	2025555	2026634	minus		WP_346297058.1	polysaccharide deacetylase family protein	359
LRC39_RS09380	2026714	2027244	minus		WP_107343829.1	hypothetical protein	176
LRC39_RS09385	2027424	2027624	plus		WP_346297059.1	hypothetical protein	66
LRC39_RS09390	2027642	2028424	plus		WP_346297060.1	hypothetical protein	260
LRC39_RS09395	2028572	2029453	plus		WP_346297061.1	oxygenase MpaB family protein	293
LRC39_RS09400	2029534	2030103	minus		WP_346297062.1	DUF1254 domain-containing protein	189
LRC39_RS09405	2030100	2030678	minus		WP_263991277.1	DUF1214 domain-containing protein	192
LRC39_RS09410	2030722	2032995	minus		WP_346297063.1	PBP1A family penicillin-binding protein	757
LRC39_RS09415	2033266	2033778	plus		WP_119018422.1	YcgN family cysteine cluster protein	170
LRC39_RS09420	2033831	2034574	plus		WP_263991281.1	sulfite exporter TauE/SafE family protein	247
LRC39_RS09425	2034868	2035383	minus		WP_011157376.1	MarR family transcriptional regulator	171
LRC39_RS09430	2035463	2036701	plus		WP_346297064.1	cytochrome P450	412
LRC39_RS09435	2036711	2037031	plus		WP_346297065.1	2Fe-2S iron-sulfur cluster-binding protein	106
LRC39_RS09440	2037107	2038321	plus		WP_346297066.1	ABC transporter substrate-binding protein	404
LRC39_RS09445	2038532	2038738	minus		WP_164571790.1	hypothetical protein	68
LRC39_RS09450	2038735	2039898	minus		WP_346297067.1	PepSY-associated TM helix domain-containing protein	387
LRC39_RS09455	2039895	2042210	minus		WP_346297068.1	TonB-dependent siderophore receptor	771
LRC39_RS09460	2042587	2043909	plus		WP_346297490.1	caspase family protein	440
LRC39_RS09465	2043922	2044431	minus		WP_346297069.1	hypothetical protein	169
LRC39_RS09470	2044883	2046022	plus		WP_346297070.1	patatin-like phospholipase family protein	379
LRC39_RS09475	2046092	2048131	plus		WP_346297071.1	S8 family peptidase	679
LRC39_RS09480	2048157	2049449	plus		WP_346297072.1	MBL fold metallo-hydrolase	430
LRC39_RS09485	2049752	2050927	minus		WP_346297073.1	serine hydrolase	391
LRC39_RS09490	2051060	2051311	plus		WP_346297074.1	BrnT family toxin	83
LRC39_RS09495	2051304	2051603	plus		WP_346297075.1	BrnA antitoxin family protein	99
LRC39_RS09500	2051674	2052741	minus		WP_346297076.1	linear amide C-N hydrolase	355
LRC39_RS09505	2052950	2054539	plus		WP_346297077.1	MDR family MFS transporter	529
LRC39_RS09510	2054663	2056063	plus		WP_346297078.1	TAXI family TRAP transporter solute-binding subunit	466
LRC39_RS09515	2056174	2056338	plus		WP_263991294.1	Flp family type IVb pilin	54
LRC39_RS09520	2056631	2058181	plus		WP_346297079.1	hypothetical protein	516
LRC39_RS09525	2058281	2058604	plus		WP_346297567.1	hypothetical protein	107
LRC39_RS09530	2058874	2060049	plus		WP_346297080.1	phage portal protein	391
LRC39_RS09535	2060075	2060275	plus		WP_107355073.1	hypothetical protein	66
LRC39_RS09540	2060280	2060456	plus		WP_346297081.1	hypothetical protein	58
LRC39_RS09545	2060543	2061217	plus		WP_346297082.1	HK97 family phage prohead protease	224
LRC39_RS09550	2061385	2062638	plus		WP_346297083.1	phage major capsid protein	417
LRC39_RS09555	2063063	2063512	plus		WP_346297084.1	hypothetical protein	149
LRC39_RS09560	2063509	2064498	plus		WP_346297085.1	hypothetical protein	329
LRC39_RS09565	2064659	2065153	plus		WP_346297086.1	type II toxin-antitoxin system antitoxin SocA domain-containing protein	164
LRC39_RS09570	2065128	2065550	plus		WP_346297087.1	hypothetical protein	140
LRC39_RS09575	2065783	2066040	minus		WP_346297088.1	type II toxin-antitoxin system HicB family antitoxin	85
LRC39_RS09580	2066214	2067170	plus		WP_346297089.1	hypothetical protein	318
LRC39_RS09585	2067112	2068407	plus		WP_346297491.1	terminase family protein	431
LRC39_RS09590	2068656	2068904	plus		WP_234820227.1	hypothetical protein	82
LRC39_RS09595	2068988	2069299	minus		WP_107343860.1	hypothetical protein	103
LRC39_RS09600	2069478	2070245	minus		WP_346297090.1	trypsin-like serine protease	255
LRC39_RS09605	2070311	2070880	plus		WP_346297091.1	head-tail connector protein	189
LRC39_RS09610	2070877	2071197	plus		WP_346297092.1	head-tail adaptor protein	106
LRC39_RS09615	2071194	2071604	plus		WP_346297093.1	DUF3168 domain-containing protein	136
LRC39_RS09620	2071617	2072024	plus		WP_264055059.1	phage major tail protein, TP901-1 family	135
LRC39_RS09625	2072034	2072351	plus		WP_346297094.1	gene transfer agent family protein	105
LRC39_RS09630	2072348	2072551	plus		WP_346297095.1	rcc01693 family protein	67
LRC39_RS09635	2072548	2073135	plus		WP_346297096.1	phage tail tape measure protein	195
LRC39_RS09640	2073290	2073928	plus		WP_346297097.1	TIGR02217 family protein	212
LRC39_RS09645	2074174	2075568	plus		WP_346297098.1	hypothetical protein	464
LRC39_RS09650	2076048	2076848	minus		WP_346297099.1	transporter	266
LRC39_RS09655	2077176	2078171	minus		WP_346297100.1	HAD family hydrolase	331
LRC39_RS09660	2078189	2079883	minus		WP_346297101.1	arylsulfatase	564
LRC39_RS09665	2080376	2081566	plus		WP_346297102.1	anaerobic sulfatase maturase	396
LRC39_RS09670	2081696	2082607	plus		WP_346297103.1	DUF2163 domain-containing protein	303
LRC39_RS09675	2082647	2083099	plus		WP_346297104.1	NlpC/P60 family protein	150
LRC39_RS09680	2083165	2083590	plus		WP_107357462.1	GFA family protein	141
LRC39_RS09685	2083627	2084094	minus		WP_264076233.1	hypothetical protein	155
LRC39_RS09690	2084248	2084721	plus		WP_346297105.1	MarR family winged helix-turn-helix transcriptional regulator	157
LRC39_RS09695	2084722	2085174	plus		WP_346297106.1	hypothetical protein	150
LRC39_RS09700	2085201	2085746	plus		WP_346297107.1	cytochrome b/b6 domain-containing protein	181
LRC39_RS09705	2085867	2089739	plus		WP_346297108.1	glycoside hydrolase/phage tail family protein	1290
LRC39_RS09710	2089749	2091116	plus		WP_346297109.1	DUF2793 domain-containing protein	455
LRC39_RS09715	2091240	2091998	plus		WP_346297110.1	glycoside hydrolase family 19 protein	252
LRC39_RS09720	2092001	2092573	plus		WP_164634687.1	3TM-type holin	190
LRC39_RS09725	2092685	2093359	plus		WP_011157420.1	response regulator transcription factor	224
LRC39_RS09730	2093375	2094766	plus		WP_346297111.1	sensor histidine kinase	463
LRC39_RS09735	2094863	2095327	plus		WP_107343885.1	RT0821/Lpp0805 family surface protein	154
LRC39_RS09740	2095553	2096956	plus		WP_346297112.1	hypothetical protein	467
LRC39_RS09745	2097119	2098225	plus	ccmI	WP_107355115.1	c-type cytochrome biogenesis protein CcmI	368
LRC39_RS09750	2098339	2098842	plus	ccmE	WP_346297113.1	cytochrome c maturation protein CcmE	167
LRC39_RS09755	2098839	2100821	plus		WP_346297114.1	heme lyase CcmF/NrfE family subunit	660
LRC39_RS09760	2100823	2101299	minus		WP_346297115.1	helix-turn-helix transcriptional regulator	158
LRC39_RS09765	2101309	2101551	minus		WP_107343890.1	type II toxin-antitoxin system RelE/ParE family toxin	80
LRC39_RS09770	2101688	2102152	plus		WP_346297116.1	cytochrome c-type biogenesis protein	154
LRC39_RS09775	2102268	2103290	minus		WP_164634673.1	formamidase	340
LRC39_RS09780	2103695	2104183	minus		WP_107355121.1	ferritin family protein	162
LRC39_RS09785	2104237	2105145	minus		WP_107355122.1	ferritin family protein	302
LRC39_RS09790	2105513	2107084	plus		WP_164634671.1	Do family serine endopeptidase	523
LRC39_RS09795	2107361	2108041	plus		WP_107346534.1	response regulator transcription factor	226
LRC39_RS09800	2108405	2108668	plus
LRC39_RS09805	2108723	2109574	plus
LRC39_RS09810	2109803	2111251	plus		WP_346297117.1	HAMP domain-containing sensor histidine kinase	482
LRC39_RS09815	2111248	2114220	plus		WP_346297118.1	bifunctional [glutamine synthetase] adenylyltransferase/[glutamine synthetase]-adenylyl-L-tyrosine phosphorylase	990
LRC39_RS09820	2114279	2114530	minus		WP_346297119.1	hypothetical protein	83
LRC39_RS09825	2114631	2115653	minus		WP_346297120.1	helix-turn-helix domain-containing protein	340
LRC39_RS09830	2116048	2119518	plus		WP_346297121.1	autotransporter domain-containing protein	1156
LRC39_RS09835	2119803	2120768	minus		WP_346295137.1	IS110 family transposase	321
LRC39_RS09840	2121059	2123368	minus		WP_264055088.1	PAS domain-containing sensor histidine kinase	769
LRC39_RS09845	2123586	2124965	minus		WP_107343903.1	cation-efflux pump	459
LRC39_RS09850	2125090	2126058	minus		WP_346297122.1	zinc-binding dehydrogenase	322
LRC39_RS09855	2126104	2127099	minus		WP_346297123.1	nitronate monooxygenase family protein	331
LRC39_RS09860	2127338	2128123	minus		WP_346297124.1	fumarylacetoacetate hydrolase family protein	261
LRC39_RS09865	2128341	2129321	minus		WP_107343907.1	2-dehydropantoate 2-reductase	326
LRC39_RS09870	2129422	2130714	minus	oxlT	WP_107355133.1	oxalate/formate MFS antiporter	430
LRC39_RS09875	2130882	2132159	minus	frc	WP_346297125.1	formyl-CoA transferase	425
LRC39_RS09880	2132307	2133038	minus		WP_164634647.1	GntR family transcriptional regulator	243
LRC39_RS09885	2133369	2133449	plus	pqqA	WP_013503240.1	pyrroloquinoline quinone precursor peptide PqqA	26
LRC39_RS09890	2133580	2134506	plus	pqqB	WP_346297126.1	pyrroloquinoline quinone biosynthesis protein PqqB	308
LRC39_RS09895	2134503	2135267	plus	pqqC	WP_346297127.1	pyrroloquinoline-quinone synthase PqqC	254
LRC39_RS09900	2135272	2135580	plus	pqqD	WP_346297128.1	pyrroloquinoline quinone biosynthesis peptide chaperone PqqD	102
LRC39_RS09905	2135577	2136755	plus	pqqE	WP_346297129.1	pyrroloquinoline quinone biosynthesis protein PqqE	392
LRC39_RS09910	2137006	2137881	minus		WP_346297130.1	HlyD family secretion protein	291
LRC39_RS09915	2137893	2138102	minus		WP_011157507.1	DUF1656 domain-containing protein	69
LRC39_RS09920	2138102	2140114	minus		WP_346297131.1	FUSC family protein	670
LRC39_RS09925	2140276	2140956	plus		WP_346297132.1	TetR/AcrR family transcriptional regulator	226
LRC39_RS09930	2141217	2142326	minus		WP_346297133.1	S-(hydroxymethyl)glutathione dehydrogenase/class III alcohol dehydrogenase	369
LRC39_RS09935	2142425	2143948	minus		WP_346297134.1	ATP-binding protein	507
LRC39_RS09940	2144074	2145090	minus		WP_346297135.1	LLM class flavin-dependent oxidoreductase	338
LRC39_RS09945	2145203	2145826	minus		WP_107355145.1	TetR/AcrR family transcriptional regulator	207
LRC39_RS09950	2145906	2146994	plus		WP_263991352.1	efflux RND transporter periplasmic adaptor subunit	362
LRC39_RS09955	2146991	2148064	plus		WP_346297136.1	efflux RND transporter periplasmic adaptor subunit	357
LRC39_RS09960	2148061	2151111	plus		WP_107355148.1	efflux RND transporter permease subunit	1016
LRC39_RS09965	2151113	2151394	plus		WP_107355149.1	hypothetical protein	93
LRC39_RS09970	2151426	2152619	plus		WP_107355150.1	patatin-like phospholipase family protein	397
LRC39_RS09975	2152679	2153236	plus		WP_264055103.1	hypothetical protein	185
LRC39_RS09980	2153262	2155250	minus		WP_107355152.1	adenylate/guanylate cyclase domain-containing protein	662
LRC39_RS09985	2155531	2156163	minus		WP_346297137.1	TetR/AcrR family transcriptional regulator	210
LRC39_RS09990	2156323	2157441	plus		WP_346297138.1	efflux RND transporter periplasmic adaptor subunit	372
[truncated: 2,916 more rows]

## Sheet: Table S2
Table S2. Genomic Islands found in P1 genome using Island viewer 4
Island start	Island end	Length	Method	Gene name	Gene ID	Locus	Gene start	Gene end	Strand	Product
844124	885005	40881	Predicted by at least one method	WP_346296408.1		LRC39_RS03960	846219	848732	-1	AAA family ATPase
844124	885005	40881	Predicted by at least one method	WP_346296423.1		LRC39_RS04035	872342	873241	1	ArdC family protein
844124	885005	40881	Predicted by at least one method	WP_346296418.1		LRC39_RS04010	867035	869098	-1	ATP-dependent endonuclease
844124	885005	40881	Predicted by at least one method	WP_107357386.1		LRC39_RS03950	844124	844828	1	Crp/Fnr family transcriptional regulator	GI_1
844124	885005	40881	Predicted by at least one method	WP_346296433.1		LRC39_RS04085	881474	881740	-1	DNA-binding protein
844124	885005	40881	Predicted by at least one method	WP_346296422.1		LRC39_RS04030	871971	872330	1	DUF2958 domain-containing protein
844124	885005	40881	Predicted by at least one method	WP_346296413.1		LRC39_RS03985	855733	856488	-1	DUF4391 domain-containing protein
844124	885005	40881	Predicted by at least one method	WP_346296410.1		LRC39_RS03970	849158	850846	-1	GmrSD restriction endonuclease domain-containing protein
844124	885005	40881	Predicted by at least one method	WP_346296414.1		LRC39_RS03990	856485	859685	-1	helicase-related protein
844124	885005	40881	Predicted by at least one method	WP_346296409.1		LRC39_RS03965	848707	848955	-1	hypothetical protein
844124	885005	40881	Predicted by at least one method	WP_346296416.1		LRC39_RS04000	860714	865300	-1	hypothetical protein
844124	885005	40881	Predicted by at least one method	WP_346296419.1		LRC39_RS04015	869452	870024	-1	hypothetical protein
844124	885005	40881	Predicted by at least one method	WP_346296420.1		LRC39_RS04020	870199	870780	-1	hypothetical protein
844124	885005	40881	Predicted by at least one method	WP_346296421.1		LRC39_RS04025	870929	871474	-1	hypothetical protein
844124	885005	40881	Predicted by at least one method	WP_346296424.1		LRC39_RS04040	873238	873876	1	hypothetical protein
844124	885005	40881	Predicted by at least one method	WP_346296425.1		LRC39_RS04045	873880	874233	-1	hypothetical protein
844124	885005	40881	Predicted by at least one method	WP_346296426.1		LRC39_RS04050	874456	874947	1	hypothetical protein
844124	885005	40881	Predicted by at least one method	WP_346296428.1		LRC39_RS04060	876363	877028	-1	hypothetical protein
844124	885005	40881	Predicted by at least one method	WP_346296431.1		LRC39_RS04075	879413	879814	-1	hypothetical protein
844124	885005	40881	Predicted by at least one method	WP_346296435.1		LRC39_RS04105	884682	885005	1	hypothetical protein
844124	885005	40881	Predicted by at least one method	WP_346296432.1		LRC39_RS04080	880793	881467	1	PAN domain-containing protein
844124	885005	40881	Predicted by at least one method	WP_346296429.1	mobC	LRC39_RS04065	877225	877569	1	plasmid mobilization protein
844124	885005	40881	Predicted by at least one method	WP_346296430.1		LRC39_RS04070	877559	879052	1	relaxase/mobilization nuclease domain-containing protein
844124	885005	40881	Predicted by at least one method	WP_346296407.1		LRC39_RS03955	844934	845875	1	sensor domain-containing diguanylate cyclase
844124	885005	40881	Predicted by at least one method	WP_346296412.1		LRC39_RS03980	853867	855723	-1	site-specific DNA-methyltransferase
844124	885005	40881	Predicted by at least one method	WP_346296415.1		LRC39_RS03995	859921	860643	-1	SOS response-associated peptidase
844124	885005	40881	Predicted by at least one method	WP_346296411.1		LRC39_RS03975	850882	853854	-1	type III restriction-modification system endonuclease
844124	885005	40881	Predicted by at least one method	WP_346296427.1		LRC39_RS04055	875022	876347	-1	type IV secretory system conjugative DNA transfer family protein
844124	885005	40881	Predicted by at least one method	WP_346296434.1		LRC39_RS04090	882261	883571	-1	tyrosine-type recombinase/integrase
844124	885005	40881	Predicted by at least one method	WP_346296417.1		LRC39_RS04005	865303	867042	-1	UvrD-helicase domain-containing protein
844124	885005	40881	Predicted by at least one method	WP_104511920.1		LRC39_RS04100	884047	884472	-1	YccF domain-containing protein
865209	870516	5307	Predicted by at least one method	WP_346296418.1		LRC39_RS04010	867035	869098	-1	ATP-dependent endonuclease
865209	870516	5307	Predicted by at least one method	WP_346296416.1		LRC39_RS04000	860714	865300	-1	hypothetical protein	GI_2
865209	870516	5307	Predicted by at least one method	WP_346296419.1		LRC39_RS04015	869452	870024	-1	hypothetical protein
865209	870516	5307	Predicted by at least one method	WP_346296420.1		LRC39_RS04020	870199	870780	-1	hypothetical protein
865209	870516	5307	Predicted by at least one method	WP_346296417.1		LRC39_RS04005	865303	867042	-1	UvrD-helicase domain-containing protein
867035	872330	5295	Predicted by at least one method	WP_346296418.1		LRC39_RS04010	867035	869098	-1	ATP-dependent endonuclease
867035	872330	5295	Predicted by at least one method	WP_346296422.1		LRC39_RS04030	871971	872330	1	DUF2958 domain-containing protein
867035	872330	5295	Predicted by at least one method	WP_346296419.1		LRC39_RS04015	869452	870024	-1	hypothetical protein	GI_3
867035	872330	5295	Predicted by at least one method	WP_346296420.1		LRC39_RS04020	870199	870780	-1	hypothetical protein
867035	872330	5295	Predicted by at least one method	WP_346296421.1		LRC39_RS04025	870929	871474	-1	hypothetical protein
867035	872330	5295	Predicted by at least one method	WP_346296417.1		LRC39_RS04005	865303	867042	-1	UvrD-helicase domain-containing protein
879382	883782	4400	Predicted by at least one method	WP_346296433.1		LRC39_RS04085	881474	881740	-1	DNA-binding protein
879382	883782	4400	Predicted by at least one method	WP_346296431.1		LRC39_RS04075	879413	879814	-1	hypothetical protein	GI_4
879382	883782	4400	Predicted by at least one method	WP_346296432.1		LRC39_RS04080	880793	881467	1	PAN domain-containing protein
879382	883782	4400	Predicted by at least one method	WP_346296434.1		LRC39_RS04090	882261	883571	-1	tyrosine-type recombinase/integrase
1309782	1329367	19585	Predicted by at least one method	WP_346296673.1	rsmD	LRC39_RS06190	1316841	1317425	1	16S rRNA (guanine(966)-N(2))-methyltransferase RsmD
1309782	1329367	19585	Predicted by at least one method	WP_107343326.1	rlmJ	LRC39_RS06235	1325255	1326112	-1	23S rRNA (adenine(2030)-N(6))-methyltransferase RlmJ
1309782	1329367	19585	Predicted by at least one method	WP_346296674.1	prmB	LRC39_RS06200	1318773	1319798	-1	50S ribosomal protein L3 N(5)-glutamine methyltransferase
1309782	1329367	19585	Predicted by at least one method	WP_346296670.1		LRC39_RS06175	1312990	1313898	1	alpha/beta hydrolase
1309782	1329367	19585	Predicted by at least one method	WP_011156734.1	pgsA	LRC39_RS06215	1320540	1321166	-1	CDP-diacylglycerol--glycerol-3-phosphate 3-phosphatidyltransferase
1309782	1329367	19585	Predicted by at least one method	WP_012494873.1		LRC39_RS06230	1324766	1324981	-1	cold-shock protein
1309782	1329367	19585	Predicted by at least one method	WP_346296676.1	uvrC	LRC39_RS06220	1321306	1323408	-1	excinuclease ABC subunit UvrC
1309782	1329367	19585	Predicted by at least one method	WP_346296668.1	xseA	LRC39_RS06165	1309782	1311395	-1	exodeoxyribonuclease VII large subunit	GI_5
1309782	1329367	19585	Predicted by at least one method	WP_346296678.1	hisS	LRC39_RS06255	1327790	1329367	-1	histidine--tRNA ligase
1309782	1329367	19585	Predicted by at least one method	WP_346295168.1		LRC39_RS06195	1317742	1318701	1	IS110 family transposase
1309782	1329367	19585	Predicted by at least one method	WP_346296675.1		LRC39_RS06205	1319798	1320265	-1	molybdenum cofactor biosynthesis protein MoaE
1309782	1329367	19585	Predicted by at least one method	WP_263990846.1	moaD	LRC39_RS06210	1320292	1320543	-1	molybdopterin converting factor subunit 1
1309782	1329367	19585	Predicted by at least one method	WP_346296671.1		LRC39_RS06180	1313882	1314328	-1	nucleoside deaminase
1309782	1329367	19585	Predicted by at least one method	WP_012494872.1		LRC39_RS06225	1323719	1324342	1	outer membrane protein
1309782	1329367	19585	Predicted by at least one method	WP_346296669.1	purD	LRC39_RS06170	1311577	1312860	1	phosphoribosylamine--glycine ligase
1309782	1329367	19585	Predicted by at least one method	WP_346296672.1		LRC39_RS06185	1314495	1316675	1	pseudouridine synthase
1309782	1329367	19585	Predicted by at least one method	WP_011156739.1		LRC39_RS06240	1326405	1326800	1	response regulator
1309782	1329367	19585	Predicted by at least one method	WP_011156741.1		LRC39_RS06250	1327450	1327653	-1	tautomerase family protein
1309782	1329367	19585	Predicted by at least one method	WP_346296677.1		LRC39_RS06245	1326885	1327280	-1	thioesterase family protein
1449136	1463776	14640	Predicted by at least one method	WP_346296751.1		LRC39_RS06885	1460422	1462413	1	ATP-binding protein
1449136	1463776	14640	Predicted by at least one method		dnaG	LRC39_RS06840	1451975	1453995	1	DNA primase
1449136	1463776	14640	Predicted by at least one method	WP_346296745.1		LRC39_RS06830	1450838	1451245	1	gamma-glutamylcyclotransferase family protein
1449136	1463776	14640	Predicted by at least one method	WP_011156854.1		LRC39_RS06860	1457170	1457493	-1	HigA family addiction module antitoxin
1449136	1463776	14640	Predicted by at least one method	WP_011156850.1		LRC39_RS06835	1451262	1451504	-1	hypothetical protein
1449136	1463776	14640	Predicted by at least one method	WP_346296746.1		LRC39_RS06850	1456425	1456703	1	hypothetical protein
1449136	1463776	14640	Predicted by at least one method	WP_346296749.1		LRC39_RS06875	1459616	1459861	1	hypothetical protein
1449136	1463776	14640	Predicted by at least one method	WP_346296750.1		LRC39_RS06880	1459861	1460067	1	hypothetical protein
1449136	1463776	14640	Predicted by at least one method	WP_264074900.1		LRC39_RS06870	1458299	1459261	-1	IS5 family transposase
1449136	1463776	14640	Predicted by at least one method	WP_346296743.1		LRC39_RS06820	1449136	1449753	1	LysE family translocator	GI_6
1449136	1463776	14640	Predicted by at least one method	WP_346296744.1		LRC39_RS06825	1449880	1450677	-1	N-formylglutamate amidohydrolase
1449136	1463776	14640	Predicted by at least one method	WP_047307036.1	rpoD	LRC39_RS06845	1454255	1456351	1	RNA polymerase sigma factor RpoD
1449136	1463776	14640	Predicted by at least one method	WP_346296752.1		LRC39_RS06890	1462763	1463776	1	sensor histidine kinase
1449136	1463776	14640	Predicted by at least one method	WP_346296747.1		LRC39_RS06855	1456716	1457000	1	type II toxin-antitoxin system RelE/ParE family toxin
1449136	1463776	14640	Predicted by at least one method	WP_346296748.1		LRC39_RS06865	1457503	1457931	-1	type II toxin-antitoxin system RelE/ParE family toxin
1809553	1813677	4124	Predicted by at least one method	WP_346296937.1		LRC39_RS08445	1809553	1813677	1	autotransporter-associated beta strand repeat-containing protein	GI_7
2060075	2091116	31041	Predicted by at least one method	WP_346297102.1		LRC39_RS09665	2080376	2081566	1	anaerobic sulfatase maturase
2060075	2091116	31041	Predicted by at least one method	WP_346297101.1		LRC39_RS09660	2078189	2079883	-1	arylsulfatase
2060075	2091116	31041	Predicted by at least one method	WP_346297108.1		LRC39_RS09705	2085867	2089739	1	baseplate multidomain protein megatron
2060075	2091116	31041	Predicted by at least one method	WP_346297107.1		LRC39_RS09700	2085201	2085746	1	cytochrome b
2060075	2091116	31041	Predicted by at least one method	WP_346297491.1		LRC39_RS09585	2067112	2068407	1	DNA-packaging protein
2060075	2091116	31041	Predicted by at least one method	WP_346297103.1		LRC39_RS09670	2081696	2082607	1	DUF2163 domain-containing protein
2060075	2091116	31041	Predicted by at least one method	WP_346297109.1		LRC39_RS09710	2089749	2091116	1	DUF2793 domain-containing protein
2060075	2091116	31041	Predicted by at least one method	WP_346297093.1		LRC39_RS09615	2071194	2071604	1	DUF3168 domain-containing protein
2060075	2091116	31041	Predicted by at least one method	WP_346297084.1		LRC39_RS09555	2063063	2063512	1	DUF6932 family protein
2060075	2091116	31041	Predicted by at least one method	WP_346297094.1		LRC39_RS09625	2072034	2072351	1	gene transfer agent family protein
2060075	2091116	31041	Predicted by at least one method	WP_107357462.1		LRC39_RS09680	2083165	2083590	1	GFA family protein
2060075	2091116	31041	Predicted by at least one method	WP_346297100.1		LRC39_RS09655	2077176	2078171	-1	HAD family hydrolase
2060075	2091116	31041	Predicted by at least one method	WP_346297092.1		LRC39_RS09610	2070877	2071197	1	head-tail adaptor protein
2060075	2091116	31041	Predicted by at least one method	WP_346297091.1		LRC39_RS09605	2070311	2070880	1	head-tail connector protein
2060075	2091116	31041	Predicted by at least one method	WP_346297082.1		LRC39_RS09545	2060543	2061217	1	HK97 family phage prohead protease
2060075	2091116	31041	Predicted by at least one method	WP_107355073.1		LRC39_RS09535	2060075	2060275	1	hypothetical protein	GI_8
2060075	2091116	31041	Predicted by at least one method	WP_346297081.1		LRC39_RS09540	2060280	2060456	1	hypothetical protein
2060075	2091116	31041	Predicted by at least one method	WP_346297085.1		LRC39_RS09560	2063509	2064498	1	hypothetical protein
2060075	2091116	31041	Predicted by at least one method	WP_346297087.1		LRC39_RS09570	2065128	2065550	1	hypothetical protein
2060075	2091116	31041	Predicted by at least one method	WP_346297089.1		LRC39_RS09580	2066214	2067170	1	hypothetical protein
2060075	2091116	31041	Predicted by at least one method	WP_234820227.1		LRC39_RS09590	2068656	2068904	1	hypothetical protein
2060075	2091116	31041	Predicted by at least one method	WP_107343860.1		LRC39_RS09595	2068988	2069299	-1	hypothetical protein
2060075	2091116	31041	Predicted by at least one method	WP_346297098.1		LRC39_RS09645	2074174	2075568	1	hypothetical protein
2060075	2091116	31041	Predicted by at least one method	WP_264076233.1		LRC39_RS09685	2083627	2084094	-1	hypothetical protein
2060075	2091116	31041	Predicted by at least one method	WP_346297106.1		LRC39_RS09695	2084722	2085174	1	hypothetical protein
2060075	2091116	31041	Predicted by at least one method	WP_346297105.1		LRC39_RS09690	2084248	2084721	1	MarR family winged helix-turn-helix transcriptional regulator
2060075	2091116	31041	Predicted by at least one method	WP_346297104.1		LRC39_RS09675	2082647	2083099	1	NlpC/P60 family protein
2060075	2091116	31041	Predicted by at least one method	WP_346297086.1		LRC39_RS09565	2064659	2065153	1	Panacea domain-containing protein
2060075	2091116	31041	Predicted by at least one method	WP_346297083.1		LRC39_RS09550	2061385	2062638	1	phage major capsid protein
2060075	2091116	31041	Predicted by at least one method	WP_264055059.1		LRC39_RS09620	2071617	2072024	1	phage major tail protein, TP901-1 family
2060075	2091116	31041	Predicted by at least one method	WP_346297096.1		LRC39_RS09635	2072548	2073135	1	phage tail tape measure protein
2060075	2091116	31041	Predicted by at least one method	WP_346297095.1		LRC39_RS09630	2072348	2072551	1	rcc01693 family protein
2060075	2091116	31041	Predicted by at least one method	WP_346297090.1		LRC39_RS09600	2069478	2070245	-1	S1 family peptidase
2060075	2091116	31041	Predicted by at least one method	WP_346297099.1		LRC39_RS09650	2076048	2076848	-1	SphA family protein
2060075	2091116	31041	Predicted by at least one method	WP_346297097.1		LRC39_RS09640	2073290	2073928	1	TIGR02217 family protein
2060075	2091116	31041	Predicted by at least one method	WP_346297088.1		LRC39_RS09575	2065783	2066040	-1	type II toxin-antitoxin system HicB family antitoxin
2267860	2272621	4761	Predicted by at least one method	WP_346297195.1		LRC39_RS10500	2267898	2271119	1	CusA/CzcA family heavy metal efflux RND transporter
2267860	2272621	4761	Predicted by at least one method	WP_346297194.1		LRC39_RS10495	2266743	2267870	1	efflux RND transporter periplasmic adaptor subunit	GI_9
2267860	2272621	4761	Predicted by at least one method	WP_346297196.1		LRC39_RS10505	2271119	2272603	1	efflux transporter outer membrane subunit
2453668	2457790	4122	Predicted by at least one method	WP_346297331.1		LRC39_RS11410	2456888	2457790	-1	DUF3313 domain-containing protein
2453668	2457790	4122	Predicted by at least one method	WP_346297327.1		LRC39_RS11390	2453668	2454771	-1	DUF4238 domain-containing protein	GI_10
2453668	2457790	4122	Predicted by at least one method	WP_346297328.1		LRC39_RS11395	2454841	2455014	-1	hypothetical protein
2453668	2457790	4122	Predicted by at least one method	WP_346297330.1		LRC39_RS11405	2455887	2456711	-1	hypothetical protein
2453668	2457790	4122	Predicted by at least one method	WP_346297329.1		LRC39_RS11400	2455213	2455890	1	thermonuclease family protein
2644526	2658081	13555	Predicted by at least one method	WP_346297451.1		LRC39_RS12270	2643949	2644893	-1	ABC transporter ATP-binding protein	GI_11
2644526	2658081	13555	Predicted by at least one method	WP_107355529.1		LRC39_RS12340	2657906	2658994	1	ABC transporter substrate-binding protein
2644526	2658081	13555	Predicted by at least one method	WP_346297455.1		LRC39_RS12295	2647950	2648498	1	cysteine hydrolase family protein
2644526	2658081	13555	Predicted by at least one method	WP_346297456.1		LRC39_RS12305	2649913	2650578	-1	DUF1847 domain-containing protein
2644526	2658081	13555	Predicted by at least one method	WP_346297461.1		LRC39_RS12335	2656831	2657568	1	enoyl-CoA hydratase/isomerase family protein
2644526	2658081	13555	Predicted by at least one method	WP_346297454.1		LRC39_RS12290	2646819	2647844	-1	GlxA family transcriptional regulator
2644526	2658081	13555	Predicted by at least one method	WP_346297459.1		LRC39_RS12325	2653820	2655430	1	GMC family oxidoreductase
2644526	2658081	13555	Predicted by at least one method	WP_107344345.1		LRC39_RS12285	2646444	2646665	-1	hypothetical protein
2644526	2658081	13555	Predicted by at least one method	WP_346297460.1		LRC39_RS12330	2655427	2656809	1	hypothetical protein
2644526	2658081	13555	Predicted by at least one method	WP_346297457.1		LRC39_RS12315	2651312	2652430	-1	methionine ABC transporter ATP-binding protein
2644526	2658081	13555	Predicted by at least one method	WP_199851812.1		LRC39_RS12310	2650675	2651331	-1	methionine ABC transporter permease
2644526	2658081	13555	Predicted by at least one method	WP_346297458.1		LRC39_RS12320	2652430	2653245	-1	MetQ/NlpA family ABC transporter substrate-binding protein
2644526	2658081	13555	Predicted by at least one method	WP_346297453.1	modB	LRC39_RS12280	2645728	2646423	1	molybdate ABC transporter permease subunit
2644526	2658081	13555	Predicted by at least one method	WP_346297452.1	modA	LRC39_RS12275	2644996	2645721	1	molybdate ABC transporter substrate-binding protein
2644526	2658081	13555	Predicted by at least one method	WP_234822391.1		LRC39_RS12300	2648846	2649721	1	transporter
2773958	2783766	9808	Predicted by at least one method	WP_346294576.1		LRC39_RS12870	2777789	2779315	-1	anti-phage dCTP deaminase
2773958	2783766	9808	Predicted by at least one method	WP_107355628.1		LRC39_RS12895	2783059	2783766	1	cold-shock protein
2773958	2783766	9808	Predicted by at least one method	WP_346294573.1	epmA	LRC39_RS12845	2772906	2773961	1	EF-P lysine aminoacylase EpmA
2773958	2783766	9808	Predicted by at least one method	WP_107355608.1		LRC39_RS12860	2775498	2776088	-1	HdeD family acid-resistance protein
2773958	2783766	9808	Predicted by at least one method	WP_346294575.1		LRC39_RS12865	2776813	2777586	1	HNH endonuclease family protein	GI_12
2773958	2783766	9808	Predicted by at least one method	WP_107355607.1		LRC39_RS12855	2775208	2775471	1	hypothetical protein
2773958	2783766	9808	Predicted by at least one method	WP_346294574.1		LRC39_RS12850	2773958	2775049	1	lysine-2,3-aminomutase-like protein
2773958	2783766	9808	Predicted by at least one method	WP_107357501.1		LRC39_RS12880	2780617	2780874	1	PilZ domain-containing protein
2773958	2783766	9808	Predicted by at least one method	WP_164573785.1		LRC39_RS12890	2782094	2782855	1	SIR2 family NAD-dependent protein deacylase
2773958	2783766	9808	Predicted by at least one method	WP_107344515.1		LRC39_RS12885	2781162	2781611	-1	VOC family protein
3247890	3293811	45921	Predicted by at least one method	WP_346294838.1		LRC39_RS15190	3279980	3281851	1	AAA family ATPase
3247890	3293811	45921	Predicted by at least one method	WP_346294833.1		LRC39_RS15165	3275220	3275936	-1	antitoxin Xre/MbcA/ParS toxin-binding domain-containing protein
3247890	3293811	45921	Predicted by at least one method	WP_346297510.1		LRC39_RS15155	3273375	3274799	1	ATP-binding protein
3247890	3293811	45921	Predicted by at least one method	WP_346294842.1		LRC39_RS15210	3286066	3287160	1	ATP-binding protein
3247890	3293811	45921	Predicted by at least one method	WP_346294815.1	dinB	LRC39_RS15055	3247890	3248978	-1	DNA polymerase IV	GI_13
3247890	3293811	45921	Predicted by at least one method	WP_346294847.1		LRC39_RS15235	3291308	3291556	1	DUF2442 domain-containing protein
3247890	3293811	45921	Predicted by at least one method	WP_346294827.1		LRC39_RS15125	3266966	3267142	1	DUF2934 domain-containing protein
3247890	3293811	45921	Predicted by at least one method	WP_346294829.1		LRC39_RS15135	3270844	3271323	1	DUF3833 family protein
3247890	3293811	45921	Predicted by at least one method	WP_346294846.1		LRC39_RS15230	3291082	3291327	1	DUF4160 domain-containing protein
3247890	3293811	45921	Predicted by at least one method	WP_346294837.1		LRC39_RS15185	3279563	3279898	1	DUF6634 family protein
3247890	3293811	45921	Predicted by at least one method	WP_346294820.1		LRC39_RS15090	3255413	3258031	-1	EAL domain-containing protein
3247890	3293811	45921	Predicted by at least one method			LRC39_RS15140	3271429	3272103	1	helix-turn-helix domain-containing protein
3247890	3293811	45921	Predicted by at least one method	WP_346294816.1		LRC39_RS15065	3249712	3250161	-1	hypothetical protein
3247890	3293811	45921	Predicted by at least one method	WP_346297564.1		LRC39_RS15080	3252892	3253197	-1	hypothetical protein
3247890	3293811	45921	Predicted by at least one method	WP_346294822.1		LRC39_RS15100	3260118	3260633	-1	hypothetical protein
3247890	3293811	45921	Predicted by at least one method	WP_346294824.1		LRC39_RS15110	3264540	3264752	-1	hypothetical protein
3247890	3293811	45921	Predicted by at least one method	WP_346294830.1		LRC39_RS15145	3272564	3272779	-1	hypothetical protein
3247890	3293811	45921	Predicted by at least one method	WP_346294831.1		LRC39_RS15150	3272842	3273225	-1	hypothetical protein
3247890	3293811	45921	Predicted by at least one method	WP_346294834.1		LRC39_RS15170	3276544	3278163	1	hypothetical protein
3247890	3293811	45921	Predicted by at least one method	WP_346294835.1		LRC39_RS15175	3278566	3278781	1	hypothetical protein
3247890	3293811	45921	Predicted by at least one method	WP_346294836.1		LRC39_RS15180	3279012	3279494	1	hypothetical protein
3247890	3293811	45921	Predicted by at least one method	WP_346294839.1		LRC39_RS15195	3281933	3282430	-1	hypothetical protein
3247890	3293811	45921	Predicted by at least one method	WP_346294840.1		LRC39_RS15200	3283318	3283902	1	hypothetical protein
3247890	3293811	45921	Predicted by at least one method	WP_346294844.1		LRC39_RS15220	3289464	3289763	1	hypothetical protein
3247890	3293811	45921	Predicted by at least one method	WP_346294845.1		LRC39_RS15225	3290025	3291014	1	hypothetical protein
3247890	3293811	45921	Predicted by at least one method	WP_346294848.1		LRC39_RS15240	3291756	3292235	1	hypothetical protein
3247890	3293811	45921	Predicted by at least one method	WP_271100117.1		LRC39_RS15255	3293359	3293811	-1	hypothetical protein
3247890	3293811	45921	Predicted by at least one method	WP_346294817.1		LRC39_RS15070	3250647	3251528	1	metallophosphoesterase
3247890	3293811	45921	Predicted by at least one method	WP_346294821.1		LRC39_RS15095	3258229	3259929	-1	methyl-accepting chemotaxis protein
3247890	3293811	45921	Predicted by at least one method	WP_346294823.1		LRC39_RS15105	3261834	3263534	-1	methyl-accepting chemotaxis protein
3247890	3293811	45921	Predicted by at least one method	WP_346294828.1		LRC39_RS15130	3267643	3269652	1	methyl-accepting chemotaxis protein
3247890	3293811	45921	Predicted by at least one method	WP_346294841.1		LRC39_RS15205	3283899	3286064	1	Mu transposase C-terminal domain-containing protein
3247890	3293811	45921	Predicted by at least one method	WP_346294819.1		LRC39_RS15085	3254023	3254715	-1	outer membrane protein
3247890	3293811	45921	Predicted by at least one method	WP_346294818.1		LRC39_RS15075	3251771	3252340	-1	PIN domain-containing protein
3247890	3293811	45921	Predicted by at least one method	WP_346294825.1		LRC39_RS15115	3265280	3265612	-1	response regulator
3247890	3293811	45921	Predicted by at least one method	WP_346294826.1		LRC39_RS15120	3265623	3266684	-1	sensor histidine kinase
3247890	3293811	45921	Predicted by at least one method	WP_346294832.1		LRC39_RS15160	3274817	3275236	-1	sensor histidine kinase
3247890	3293811	45921	Predicted by at least one method			LRC39_RS15060	3248983	3249709	-1	SOS response-associated peptidase family protein
3247890	3293811	45921	Predicted by at least one method	WP_346294843.1		LRC39_RS15215	3287172	3289040	1	TniQ family protein
3247890	3293811	45921	Predicted by at least one method	WP_346294849.1		LRC39_RS15250	3292635	3292832	-1	type II toxin-antitoxin system HicA family toxin
3247890	3293811	45921	Predicted by at least one method	WP_264073689.1		LRC39_RS15245	3292342	3292638	-1	type II toxin-antitoxin system HicB family antitoxin
3264414	3269199	4785	Predicted by at least one method	WP_346294827.1		LRC39_RS15125	3266966	3267142	1	DUF2934 domain-containing protein
3264414	3269199	4785	Predicted by at least one method	WP_346294824.1		LRC39_RS15110	3264540	3264752	-1	hypothetical protein	GI_14
3264414	3269199	4785	Predicted by at least one method	WP_346294828.1		LRC39_RS15130	3267643	3269652	1	methyl-accepting chemotaxis protein
3264414	3269199	4785	Predicted by at least one method	WP_346294825.1		LRC39_RS15115	3265280	3265612	-1	response regulator
3264414	3269199	4785	Predicted by at least one method	WP_346294826.1		LRC39_RS15120	3265623	3266684	-1	sensor histidine kinase
3269499	3289782	20283	Predicted by at least one method	WP_346294838.1		LRC39_RS15190	3279980	3281851	1	AAA family ATPase
3269499	3289782	20283	Predicted by at least one method	WP_346294833.1		LRC39_RS15165	3275220	3275936	-1	antitoxin Xre/MbcA/ParS toxin-binding domain-containing protein
3269499	3289782	20283	Predicted by at least one method	WP_346297510.1		LRC39_RS15155	3273375	3274799	1	ATP-binding protein
3269499	3289782	20283	Predicted by at least one method	WP_346294842.1		LRC39_RS15210	3286066	3287160	1	ATP-binding protein
3269499	3289782	20283	Predicted by at least one method	WP_346294829.1		LRC39_RS15135	3270844	3271323	1	DUF3833 family protein
3269499	3289782	20283	Predicted by at least one method	WP_346294837.1		LRC39_RS15185	3279563	3279898	1	DUF6634 family protein	GI_15
3269499	3289782	20283	Predicted by at least one method			LRC39_RS15140	3271429	3272103	1	helix-turn-helix domain-containing protein
3269499	3289782	20283	Predicted by at least one method	WP_346294830.1		LRC39_RS15145	3272564	3272779	-1	hypothetical protein
3269499	3289782	20283	Predicted by at least one method	WP_346294831.1		LRC39_RS15150	3272842	3273225	-1	hypothetical protein
3269499	3289782	20283	Predicted by at least one method	WP_346294834.1		LRC39_RS15170	3276544	3278163	1	hypothetical protein
3269499	3289782	20283	Predicted by at least one method	WP_346294835.1		LRC39_RS15175	3278566	3278781	1	hypothetical protein
3269499	3289782	20283	Predicted by at least one method	WP_346294836.1		LRC39_RS15180	3279012	3279494	1	hypothetical protein
3269499	3289782	20283	Predicted by at least one method	WP_346294839.1		LRC39_RS15195	3281933	3282430	-1	hypothetical protein
3269499	3289782	20283	Predicted by at least one method	WP_346294840.1		LRC39_RS15200	3283318	3283902	1	hypothetical protein
3269499	3289782	20283	Predicted by at least one method	WP_346294844.1		LRC39_RS15220	3289464	3289763	1	hypothetical protein
3269499	3289782	20283	Predicted by at least one method	WP_346294828.1		LRC39_RS15130	3267643	3269652	1	methyl-accepting chemotaxis protein
3269499	3289782	20283	Predicted by at least one method	WP_346294841.1		LRC39_RS15205	3283899	3286064	1	Mu transposase C-terminal domain-containing protein
3269499	3289782	20283	Predicted by at least one method	WP_346294832.1		LRC39_RS15160	3274817	3275236	-1	sensor histidine kinase
3269499	3289782	20283	Predicted by at least one method	WP_346294843.1		LRC39_RS15215	3287172	3289040	1	TniQ family protein
3574986	3599658	24672	Predicted by at least one method	WP_002712302.1	rpsJ	LRC39_RS16690	3593226	3593534	-1	30S ribosomal protein S10
3574986	3599658	24672	Predicted by at least one method	WP_011158772.1	rpsK	LRC39_RS16570	3580202	3580591	-1	30S ribosomal protein S11
3574986	3599658	24672	Predicted by at least one method	WP_008969396.1	rpsL	LRC39_RS16710	3597441	3597812	-1	30S ribosomal protein S12
3574986	3599658	24672	Predicted by at least one method	WP_011158773.1	rpsM	LRC39_RS16575	3580722	3581090	-1	30S ribosomal protein S13
3574986	3599658	24672	Predicted by at least one method	WP_012496648.1	rpsN	LRC39_RS16620	3586701	3587006	-1	30S ribosomal protein S14
3574986	3599658	24672	Predicted by at least one method	WP_013501923.1	rpsQ	LRC39_RS16640	3588346	3588594	-1	30S ribosomal protein S17
3574986	3599658	24672	Predicted by at least one method	WP_011158791.1	rpsS	LRC39_RS16665	3590392	3590670	-1	30S ribosomal protein S19
3574986	3599658	24672	Predicted by at least one method	WP_011158789.1	rpsC	LRC39_RS16655	3589268	3589975	-1	30S ribosomal protein S3
3574986	3599658	24672	Predicted by at least one method	WP_011158778.1	rpsE	LRC39_RS16600	3584631	3585206	-1	30S ribosomal protein S5
3574986	3599658	24672	Predicted by at least one method	WP_107345081.1	rpsG	LRC39_RS16705	3596955	3597425	-1	30S ribosomal protein S7
3574986	3599658	24672	Predicted by at least one method	WP_107345076.1	rpsH	LRC39_RS16615	3586287	3586685	-1	30S ribosomal protein S8
3574986	3599658	24672	Predicted by at least one method	WP_011158785.1	rplN	LRC39_RS16635	3587914	3588282	-1	50S ribosomal protein L14
3574986	3599658	24672	Predicted by at least one method	WP_107345073.1	rplO	LRC39_RS16590	3583880	3584365	-1	50S ribosomal protein L15	GI_16
3574986	3599658	24672	Predicted by at least one method	WP_011158788.1	rplP	LRC39_RS16650	3588822	3589235	-1	50S ribosomal protein L16
3574986	3599658	24672	Predicted by at least one method	WP_107345069.1	rplQ	LRC39_RS16560	3578472	3578891	-1	50S ribosomal protein L17
3574986	3599658	24672	Predicted by at least one method	WP_107345074.1	rplR	LRC39_RS16605	3585267	3585629	-1	50S ribosomal protein L18
3574986	3599658	24672	Predicted by at least one method	WP_107345077.1	rplB	LRC39_RS16670	3590682	3591518	-1	50S ribosomal protein L2
3574986	3599658	24672	Predicted by at least one method	WP_011158790.1	rplV	LRC39_RS16660	3589998	3590381	-1	50S ribosomal protein L22
3574986	3599658	24672	Predicted by at least one method	WP_011158793.1		LRC39_RS16675	3591532	3591831	-1	50S ribosomal protein L23
3574986	3599658	24672	Predicted by at least one method	WP_011158784.1	rplX	LRC39_RS16630	3587600	3587914	-1	50S ribosomal protein L24
3574986	3599658	24672	Predicted by at least one method	WP_011158787.1	rpmC	LRC39_RS16645	3588607	3588816	-1	50S ribosomal protein L29
3574986	3599658	24672	Predicted by at least one method	WP_107345078.1	rplC	LRC39_RS16685	3592450	3593175	-1	50S ribosomal protein L3
3574986	3599658	24672	Predicted by at least one method	WP_011158777.1	rpmD	LRC39_RS16595	3584378	3584572	-1	50S ribosomal protein L30
3574986	3599658	24672	Predicted by at least one method	WP_107346648.1	rplD	LRC39_RS16680	3591828	3592448	-1	50S ribosomal protein L4
3574986	3599658	24672	Predicted by at least one method	WP_011158783.1	rplE	LRC39_RS16625	3587050	3587607	-1	50S ribosomal protein L5
3574986	3599658	24672	Predicted by at least one method	WP_107345075.1	rplF	LRC39_RS16610	3585641	3586174	-1	50S ribosomal protein L6
3574986	3599658	24672	Predicted by at least one method	WP_346294992.1		LRC39_RS16580	3581275	3582399	-1	adenylate kinase
3574986	3599658	24672	Predicted by at least one method	WP_107345070.1		LRC39_RS16565	3579048	3580067	-1	DNA-directed RNA polymerase subunit alpha
3574986	3599658	24672	Predicted by at least one method	WP_107345080.1	fusA	LRC39_RS16700	3594852	3596924	-1	elongation factor G
3574986	3599658	24672	Predicted by at least one method	WP_107345079.1	tuf	LRC39_RS16695	3593623	3594813	-1	elongation factor Tu
3574986	3599658	24672	Predicted by at least one method	WP_346294993.1		LRC39_RS16715	3598732	3599658	1	hypothetical protein
3574986	3599658	24672	Predicted by at least one method	WP_346294990.1		LRC39_RS16550	3576298	3577260	-1	IS5 family transposase
3574986	3599658	24672	Predicted by at least one method	WP_107345072.1	secY	LRC39_RS16585	3582396	3583727	-1	preprotein translocase subunit SecY
3574986	3599658	24672	Predicted by at least one method	WP_346294991.1		LRC39_RS16555	3577394	3578188	-1	SDR family oxidoreductase
3574986	3599658	24672	Predicted by at least one method	WP_346294989.1		LRC39_RS16545	3574986	3576002	1	zinc-binding alcohol dehydrogenase family protein
3694150	3711579	17429	Predicted by at least one method	WP_346295042.1		LRC39_RS17090	3694150	3695223	1	acyltransferase	GI_17
3694150	3711579	17429	Predicted by at least one method	WP_346295050.1		LRC39_RS17130	3705884	3707020	-1	acyltransferase
3694150	3711579	17429	Predicted by at least one method	WP_164636859.1		LRC39_RS17135	3707629	3708774	1	DegT/DnrJ/EryC1/StrS family aminotransferase
3694150	3711579	17429	Predicted by at least one method	WP_346295043.1		LRC39_RS17095	3695311	3697128	1	endo-1,4-beta-xylanase
3694150	3711579	17429	Predicted by at least one method	WP_346295044.1		LRC39_RS17100	3697193	3698329	1	glycosyltransferase
3694150	3711579	17429	Predicted by at least one method	WP_346295052.1		LRC39_RS17145	3709688	3710806	1	glycosyltransferase
3694150	3711579	17429	Predicted by at least one method	WP_346295047.1		LRC39_RS17115	3702134	3703234	1	glycosyltransferase family 1 protein
3694150	3711579	17429	Predicted by at least one method	WP_346295051.1		LRC39_RS17140	3708850	3709656	1	glycosyltransferase family 25 protein
3694150	3711579	17429	Predicted by at least one method	WP_346295048.1		LRC39_RS17120	3703257	3704147	1	glycosyltransferase family A protein
3694150	3711579	17429	Predicted by at least one method	WP_346295045.1		LRC39_RS17105	3698451	3700199	1	GMC family oxidoreductase
3694150	3711579	17429	Predicted by at least one method	WP_346295046.1		LRC39_RS17110	3700194	3701636	-1	hypothetical protein
3694150	3711579	17429	Predicted by at least one method	WP_346295049.1		LRC39_RS17125	3704252	3705745	-1	lipopolysaccharide biosynthesis protein
3694150	3711579	17429	Predicted by at least one method	WP_346295053.1		LRC39_RS17150	3710803	3711579	-1	metallophosphoesterase family protein
3972562	3979410	6848	Predicted by at least one method	WP_346297526.1		LRC39_RS18380	3975435	3975773	-1	DUF1778 domain-containing protein
3972562	3979410	6848	Predicted by at least one method	WP_346295208.1		LRC39_RS18370	3974221	3974610	-1	ester cyclase
3972562	3979410	6848	Predicted by at least one method	WP_346295209.1		LRC39_RS18375	3974914	3975447	-1	GNAT family N-acetyltransferase	GI_18
3972562	3979410	6848	Predicted by at least one method	WP_346295210.1		LRC39_RS18385	3975875	3976387	-1	hypothetical protein
3972562	3979410	6848	Predicted by at least one method	WP_346295211.1		LRC39_RS18390	3976693	3977157	-1	hypothetical protein
3972562	3979410	6848	Predicted by at least one method	WP_346295212.1		LRC39_RS18395	3977159	3977596	-1	hypothetical protein
3972562	3979410	6848	Predicted by at least one method	WP_346295213.1		LRC39_RS18400	3978768	3979052	1	hypothetical protein
3972562	3979410	6848	Predicted by at least one method	WP_346295214.1		LRC39_RS18405	3979222	3979410	1	hypothetical protein
3972562	3979410	6848	Predicted by at least one method	WP_346295207.1		LRC39_RS18365	3972562	3974103	1	P-loop ATPase, Sll1717 family
4446706	4451633	4927	Predicted by at least one method	WP_346295475.1		LRC39_RS20505	4449519	4451633	1	DEAD/DEAH box helicase
4446706	4451633	4927	Predicted by at least one method	WP_346295474.1		LRC39_RS20500	4448596	4449519	1	DUF1837 domain-containing protein
4446706	4451633	4927	Predicted by at least one method	WP_346295471.1		LRC39_RS20485	4446706	4447161	-1	PaaI family thioesterase	GI_19
4446706	4451633	4927	Predicted by at least one method	WP_346295473.1		LRC39_RS20495	4448160	4448417	1	type II toxin-antitoxin system Phd/YefM family antitoxin
4446706	4451633	4927	Predicted by at least one method	WP_346295472.1		LRC39_RS20490	4447276	4447977	1	YafY family protein
4499597	4516246	16649	Predicted by at least one method	WP_346295510.1		LRC39_RS20780	4510379	4511701	-1	ABC transporter ATP-binding protein
4499597	4516246	16649	Predicted by at least one method	WP_346295511.1		LRC39_RS20785	4511701	4512528	-1	ABC transporter permease
4499597	4516246	16649	Predicted by at least one method	WP_346295504.1		LRC39_RS20750	4503072	4503749	-1	acetyltransferase
4499597	4516246	16649	Predicted by at least one method	WP_346295507.1	asnB	LRC39_RS20765	4506420	4508324	-1	asparagine synthase (glutamine-hydrolyzing)
4499597	4516246	16649	Predicted by at least one method	WP_346295505.1		LRC39_RS20755	4503759	4504508	-1	class I SAM-dependent methyltransferase
4499597	4516246	16649	Predicted by at least one method	WP_346295500.1		LRC39_RS20725	4499473	4499895	-1	FdtA/QdtA family cupin domain-containing protein	GI_20
4499597	4516246	16649	Predicted by at least one method	WP_346295509.1		LRC39_RS20775	4509252	4510382	-1	FkbM family methyltransferase
4499597	4516246	16649	Predicted by at least one method	WP_346295513.1		LRC39_RS20800	4514949	4515953	-1	GDP-mannose 4,6-dehydratase
4499597	4516246	16649	Predicted by at least one method	WP_346295503.1		LRC39_RS20745	4502140	4503066	-1	glucosyl hydrolase
4499597	4516246	16649	Predicted by at least one method	WP_346297536.1		LRC39_RS20795	4513612	4514736	-1	glycosyltransferase
4499597	4516246	16649	Predicted by at least one method	WP_164570948.1		LRC39_RS20735	4500261	4501187	-1	glycosyltransferase family 2 protein
4499597	4516246	16649	Predicted by at least one method	WP_346295508.1		LRC39_RS20770	4508353	4509252	-1	glycosyltransferase family 2 protein
4499597	4516246	16649	Predicted by at least one method	WP_346295502.1		LRC39_RS20740	4501184	4502143	-1	GNAT family N-acetyltransferase
4499597	4516246	16649	Predicted by at least one method	WP_346295501.1		LRC39_RS20730	4499882	4500274	-1	GtrA family protein
4499597	4516246	16649	Predicted by at least one method	WP_346295506.1		LRC39_RS20760	4504808	4506379	-1	hypothetical protein
4499597	4516246	16649	Predicted by at least one method	WP_346295514.1		LRC39_RS20805	4516239	4516562	1	hypothetical protein
4499597	4516246	16649	Predicted by at least one method	WP_346295512.1		LRC39_RS20790	4512536	4513426	-1	NAD(P)-dependent oxidoreductase
4889290	4893372	4082	Predicted by at least one method	WP_346295698.1		LRC39_RS22590	4890119	4890712	-1	5-formyltetrahydrofolate cyclo-ligase	GI_21
4889290	4893372	4082	Predicted by at least one method	WP_346295700.1		LRC39_RS22605	4891599	4891778	-1	cadmium ABC transporter ATPase
4889290	4893372	4082	Predicted by at least one method	WP_346295699.1		LRC39_RS22600	4891121	4891585	1	hypothetical protein
4889290	4893372	4082	Predicted by at least one method	WP_346295702.1		LRC39_RS22620	4892896	4893372	-1	isoprenylcysteine carboxylmethyltransferase family protein
4889290	4893372	4082	Predicted by at least one method	WP_346295701.1		LRC39_RS22610	4891860	4892396	1	recombinase RecQ
4889290	4893372	4082	Predicted by at least one method	WP_107346029.1		LRC39_RS22615	4892483	4892872	-1	rhodanese-like domain-containing protein
4889290	4893372	4082	Predicted by at least one method	WP_346295697.1		LRC39_RS22585	4889290	4890117	-1	TIGR00282 family metallophosphoesterase
4961911	4965925	4014	Predicted by at least one method	WP_142883586.1	yacG	LRC39_RS22965	4965743	4965925	-1	DNA gyrase inhibitor YacG
4961911	4965925	4014	Predicted by at least one method	WP_263989789.1		LRC39_RS22940	4961911	4962063	1	hypothetical protein	GI_22
4961911	4965925	4014	Predicted by at least one method	WP_346295751.1		LRC39_RS22950	4962960	4964012	1	hypothetical protein
4961911	4965925	4014	Predicted by at least one method	WP_346295752.1		LRC39_RS22955	4964012	4964782	1	hypothetical protein
4961911	4965925	4014	Predicted by at least one method	WP_012497704.1		LRC39_RS22970	4965915	4966538	-1	Maf-like protein
4961911	4965925	4014	Predicted by at least one method	WP_346295750.1		LRC39_RS22945	4962070	4962459	-1	response regulator
4965915	4986121	20206	Predicted by at least one method	WP_346295753.1		LRC39_RS22975	4966635	4967792	-1	AAA family ATPase
4965915	4986121	20206	Predicted by at least one method	WP_346295761.1		LRC39_RS23060	4983685	4984929	-1	acetyl-CoA hydrolase/transferase family protein
4965915	4986121	20206	Predicted by at least one method	WP_346295762.1		LRC39_RS23065	4984955	4986121	-1	acyl-CoA dehydrogenase family protein
4965915	4986121	20206	Predicted by at least one method	WP_142883586.1	yacG	LRC39_RS22965	4965743	4965925	-1	DNA gyrase inhibitor YacG	GI_23
4965915	4986121	20206	Predicted by at least one method	WP_346295760.1		LRC39_RS23055	4982359	4983648	1	DUF2130 domain-containing protein
4965915	4986121	20206	Predicted by at least one method	WP_107357032.1		LRC39_RS22995	4970811	4971266	-1	DUF2948 family protein
4965915	4986121	20206	Predicted by at least one method	WP_107346744.1		LRC39_RS23005	4972725	4973015	-1	DUF3551 domain-containing protein
4965915	4986121	20206	Predicted by at least one method	WP_346295755.1		LRC39_RS23015	4973608	4975299	-1	FAD-dependent oxidoreductase
4965915	4986121	20206	Predicted by at least one method	WP_107357031.1	hisD	LRC39_RS22990	4969390	4970685	-1	histidinol dehydrogenase
4965915	4986121	20206	Predicted by at least one method	WP_263989801.1		LRC39_RS23010	4973254	4973541	1	hypothetical protein
4965915	4986121	20206	Predicted by at least one method	WP_107346092.1		LRC39_RS23020	4975332	4975541	-1	hypothetical protein
4965915	4986121	20206	Predicted by at least one method	WP_346295757.1		LRC39_RS23035	4976532	4980266	-1	hypothetical protein
4965915	4986121	20206	Predicted by at least one method	WP_346295759.1		LRC39_RS23050	4981843	4982232	1	hypothetical protein
4965915	4986121	20206	Predicted by at least one method	WP_107357630.1		LRC39_RS22980	4968376	4968843	-1	low molecular weight phosphatase family protein
4965915	4986121	20206	Predicted by at least one method	WP_012497704.1		LRC39_RS22970	4965915	4966538	-1	Maf-like protein
4965915	4986121	20206	Predicted by at least one method	WP_346295756.1		LRC39_RS23025	4975616	4976062	1	nuclear transport factor 2 family protein
4965915	4986121	20206	Predicted by at least one method			LRC39_RS23040	4980384	4980963	-1	recombinase family protein
4965915	4986121	20206	Predicted by at least one method	WP_346295758.1		LRC39_RS23045	4980952	4981467	1	recombinase family protein
4965915	4986121	20206	Predicted by at least one method	WP_346295754.1	murA	LRC39_RS23000	4971286	4972575	-1	UDP-N-acetylglucosamine 1-carboxyvinyltransferase
4965915	4986121	20206	Predicted by at least one method	WP_107357030.1		LRC39_RS22985	4968902	4969393	-1	UPF0262 family protein

## Sheet: Table S3
Table S3. List of CARD resistance gene identifier of P1 genome
RGI	ARO Term	Detection Criteria	AMR	Drug	Resistance	% Identity of Matching Region	% Length of Reference Sequence	Antibiotic
Criteria			Gene Family	Class	Mechanism
Strict	qacJ	protein homolog model	small multidrug resistance (SMR) antibiotic efflux pump	disinfecting agents and antiseptics	antibiotic efflux	40	101.87	benzalkonium chloride
Strict	adeF	protein homolog model	resistance-nodulation-cell division (RND) antibiotic efflux pump	fluoroquinolone antibiotic; tetracycline antibiotic	antibiotic efflux	42.39	98.77	tetracycline
Strict	adeF	protein homolog model	resistance-nodulation-cell division (RND) antibiotic efflux pump	fluoroquinolone antibiotic; tetracycline antibiotic	antibiotic efflux	69.77	101.79	tetracycline

## Sheet: Table S4
Table S4. Summary of prophage regions identified in P1 genome
Region	Region Length	Completeness	TotalCDS	Region	Most Common Phage	GC %
				Position
1	13.3Kb	intact (110)	18	2060543-2073928	PHAGE_Brucel_BiPBO1_NC_031264 (3)	0.6667
Intact (score > 90), Questionable (score 70-90), Incomplete (score < 70)

## Sheet: Table S5
Table S5. CAZy annotation of P1 genome
Cazy	GENE ID	ENZYME	ALN_LEN	i-EVALUE	BIT SCORE	H_BEG-H_END
GH1	ODBAPIEJ_01748	Beta-glucosidase A	424 (98.8%)	3.6e-158	524.9	20-452
GH3	ODBAPIEJ_02875	Beta-hexosaminidase	203 (94.0%)	5.3e-39	132.2	62-281
GH4	ODBAPIEJ_00389	Alpha-glucosidase	177 (98.9%)	1.8e-50	169	6-183
GH5	ODBAPIEJ_04642	Endoglucanase 3	221 (80.4%)	7.7e-34	115.7	46-354
GH5_25	ODBAPIEJ_04642	Endoglucanase 3	252 (96.2%)	5.5e-41	138.6	65-352
GH5_39	ODBAPIEJ_04642	Endoglucanase 3	287 (98.0%)	2.1e-98	327.5	61-352
GH5_52	ODBAPIEJ_04642	Endoglucanase 3	271 (94.8%)	1.4e-30	104.7	69-351
GH13	ODBAPIEJ_04829	Oligo-1,6-glucosidase	282 (94.3%)	8.7e-82	273.8	31-370
GH13	ODBAPIEJ_04828	Trehalose synthase/amylase TreS	280 (93.6%)	1.6e-72	243.4	28-383
GH13	ODBAPIEJ_03737	Glucosamine kinase	280 (93.6%)	2.9e-68	229.5	44-398
GH13	ODBAPIEJ_03391	Glycogen operon protein GlgX	286 (95.7%)	3.9e-48	163.4	212-569
GH13	ODBAPIEJ_03739	Glycogen operon protein GlgX	284 (95.0%)	5.4e-46	156.3	182-538
GH13	ODBAPIEJ_03740	Malto-oligosyltrehalose trehalohydrolase	281 (94.0%)	2.5e-41	141	118-434
GH13	ODBAPIEJ_03738	1,4-alpha-glucan branching enzyme GlgB	272 (91.0%)	1.4e-32	112.3	268-573
GH13_2	ODBAPIEJ_04829	Oligo-1,6-glucosidase	174 (56.1%)	5.1e-30	103.1	32-209
GH13_2	ODBAPIEJ_04828	Trehalose synthase/amylase TreS	306 (98.7%)	1.6e-31	108	29-378
GH13_2	ODBAPIEJ_03737	Glucosamine kinase	306 (98.7%)	5.5e-31	106.3	45-393
GH13_3	ODBAPIEJ_03736	Alpha-1,4-glucan:maltose-1-phosphate maltosyltransferase 1	207 (98.6%)	1.8e-90	300.2	235-455
GH13_3	ODBAPIEJ_03738	1,4-alpha-glucan branching enzyme GlgB	204 (97.1%)	1.3e-31	107.9	268-487
GH13_4	ODBAPIEJ_03737	Glucosamine kinase	302 (75.5%)	3.6e-73	244.8	45-338
GH13_4	ODBAPIEJ_04828	Trehalose synthase/amylase TreS	302 (75.5%)	8.3e-60	200.7	29-322
GH13_4	ODBAPIEJ_04829	Oligo-1,6-glucosidase	186 (46.5%)	2.1e-31	107.2	32-212
GH13_8	ODBAPIEJ_03738	1,4-alpha-glucan branching enzyme GlgB	250 (85.3%)	9.1e-45	151.2	291-536
GH13_9	ODBAPIEJ_03738	1,4-alpha-glucan branching enzyme GlgB	300 (99.7%)	7.1e-158	522.7	269-568
GH13_10	ODBAPIEJ_03740	Malto-oligosyltrehalose trehalohydrolase	313 (100.0%)	3.7e-138	458.3	118-433
GH13_10	ODBAPIEJ_03391	Glycogen operon protein GlgX	310 (99.0%)	2e-50	170.1	213-561
GH13_10	ODBAPIEJ_03739	Glycogen operon protein GlgX	310 (99.0%)	1.2e-43	147.8	182-531
GH13_10	ODBAPIEJ_03738	1,4-alpha-glucan branching enzyme GlgB	206 (65.8%)	1.5e-34	117.9	258-487
GH13_11	ODBAPIEJ_03391	Glycogen operon protein GlgX	351 (100.0%)	6.2e-167	553.3	213-563
GH13_11	ODBAPIEJ_03739	Glycogen operon protein GlgX	351 (100.0%)	4.8e-160	530.7	182-533
GH13_11	ODBAPIEJ_03740	Malto-oligosyltrehalose trehalohydrolase	272 (77.5%)	2.7e-32	110.6	122-390
GH13_14	ODBAPIEJ_03391	Glycogen operon protein GlgX	288 (99.7%)	2.2e-46	156.6	226-559
GH13_14	ODBAPIEJ_03739	Glycogen operon protein GlgX	288 (99.7%)	7.3e-38	128.7	195-529
GH13_16	ODBAPIEJ_03737	Glucosamine kinase	353 (100.0%)	5.6e-178	589.5	45-398
GH13_16	ODBAPIEJ_04828	Trehalose synthase/amylase TreS	353 (100.0%)	1.1e-159	529.4	29-383
GH13_16	ODBAPIEJ_04829	Oligo-1,6-glucosidase	246 (69.7%)	2.4e-76	255.3	32-299
GH13_17	ODBAPIEJ_04829	Oligo-1,6-glucosidase	349 (99.7%)	1.8e-118	393.8	32-368
GH13_17	ODBAPIEJ_03737	Glucosamine kinase	192 (54.9%)	6.9e-62	207.8	45-234
GH13_17	ODBAPIEJ_04828	Trehalose synthase/amylase TreS	183 (52.3%)	2.2e-58	196.2	29-208
GH13_18	ODBAPIEJ_03737	Glucosamine kinase	265 (77.3%)	1.3e-50	170.6	63-335
GH13_18	ODBAPIEJ_04828	Trehalose synthase/amylase TreS	259 (75.5%)	1.7e-40	137.2	47-313
GH13_20	ODBAPIEJ_04829	Oligo-1,6-glucosidase	164 (54.7%)	3.3e-44	149.6	32-209
GH13_20	ODBAPIEJ_03737	Glucosamine kinase	295 (98.3%)	2.1e-49	166.6	45-397
GH13_20	ODBAPIEJ_04828	Trehalose synthase/amylase TreS	295 (98.3%)	4.4e-48	162.3	29-382
GH13_21	ODBAPIEJ_04829	Oligo-1,6-glucosidase	306 (99.4%)	4.8e-62	208.3	32-368
GH13_21	ODBAPIEJ_03737	Glucosamine kinase	306 (99.4%)	1.5e-57	193.5	45-398
GH13_21	ODBAPIEJ_04828	Trehalose synthase/amylase TreS	306 (99.4%)	1.5e-52	177	29-383
GH13_23	ODBAPIEJ_04829	Oligo-1,6-glucosidase	343 (99.7%)	2.3e-152	505.6	32-369
GH13_23	ODBAPIEJ_03737	Glucosamine kinase	183 (53.2%)	8.3e-71	237.5	45-228
GH13_23	ODBAPIEJ_04828	Trehalose synthase/amylase TreS	180 (52.3%)	3.8e-69	232	29-208
GH13_26	ODBAPIEJ_03741	hypothetical protein	295 (99.7%)	4.6e-117	388.9	27-388
GH13_29	ODBAPIEJ_04829	Oligo-1,6-glucosidase	342 (99.4%)	3.6e-85	284.3	31-367
GH13_29	ODBAPIEJ_03737	Glucosamine kinase	182 (52.9%)	7.7e-60	201	44-228
GH13_29	ODBAPIEJ_04828	Trehalose synthase/amylase TreS	298 (86.6%)	1.7e-59	199.9	28-310
GH13_30	ODBAPIEJ_04829	Oligo-1,6-glucosidase	313 (85.8%)	8.3e-95	316.1	32-339
GH13_30	ODBAPIEJ_03737	Glucosamine kinase	363 (99.5%)	9.9e-66	220.5	45-396
GH13_30	ODBAPIEJ_04828	Trehalose synthase/amylase TreS	363 (99.5%)	1.4e-64	216.6	29-381
GH13_31	ODBAPIEJ_04829	Oligo-1,6-glucosidase	348 (99.7%)	6.9e-105	349.4	32-368
GH13_31	ODBAPIEJ_03737	Glucosamine kinase	347 (99.4%)	1e-76	256.8	45-397
GH13_31	ODBAPIEJ_04828	Trehalose synthase/amylase TreS	347 (99.4%)	9e-74	247.1	29-382
GH13_35	ODBAPIEJ_04829	Oligo-1,6-glucosidase	350 (99.7%)	6.1e-98	326.4	32-367
GH13_35	ODBAPIEJ_03737	Glucosamine kinase	193 (55.0%)	9.2e-49	164.7	45-236
GH13_35	ODBAPIEJ_04828	Trehalose synthase/amylase TreS	187 (53.3%)	6.7e-49	165.1	29-213
GH13_36	ODBAPIEJ_03737	Glucosamine kinase	312 (99.4%)	8e-84	279.8	45-397
GH13_36	ODBAPIEJ_04828	Trehalose synthase/amylase TreS	312 (99.4%)	1.1e-82	276.1	29-382
GH13_36	ODBAPIEJ_04829	Oligo-1,6-glucosidase	313 (99.7%)	2.2e-81	271.8	32-368
GH13_39	ODBAPIEJ_03737	Glucosamine kinase	310 (98.1%)	1.4e-39	134.5	45-397
GH13_39	ODBAPIEJ_04829	Oligo-1,6-glucosidase	165 (52.2%)	1.7e-29	101.4	32-209
GH13_39	ODBAPIEJ_04828	Trehalose synthase/amylase TreS	310 (98.1%)	1.4e-33	114.7	29-382
GH13_40	ODBAPIEJ_04829	Oligo-1,6-glucosidase	358 (99.7%)	1.5e-91	305.3	32-368
GH13_40	ODBAPIEJ_03737	Glucosamine kinase	190 (52.9%)	2.6e-63	212.3	45-230
GH13_40	ODBAPIEJ_04828	Trehalose synthase/amylase TreS	186 (51.8%)	2.5e-60	202.5	29-209
GH13_41	ODBAPIEJ_03391	Glycogen operon protein GlgX	286 (97.3%)	2.4e-36	123.8	220-564
GH15	ODBAPIEJ_03734	Trehalase	359 (99.4%)	2.4e-77	258.7	218-581
GH39	ODBAPIEJ_03417	hypothetical protein	315 (73.1%)	4.5e-30	103.1	105-392
GH50	ODBAPIEJ_02483	hypothetical protein	364 (55.7%)	1.3e-110	368.9	62-431
GH77	ODBAPIEJ_03735	4-alpha-glucanotransferase	478 (96.8%)	3.2e-142	473	139-635
GH102	ODBAPIEJ_00312	hypothetical protein	157 (100.0%)	2.6e-54	181.6	167-323
GH103	ODBAPIEJ_00953	hypothetical protein	294 (99.7%)	2.8e-107	356.3	91-384
GH103	ODBAPIEJ_04443	Tn3 family transposase TnXax1	295 (100.0%)	3.7e-99	329.7	49-344
GH103	ODBAPIEJ_03697	Tn3 family transposase TnXax1	294 (99.7%)	8.8e-94	312	31-335
GH103	ODBAPIEJ_02568	hypothetical protein	294 (99.7%)	6e-91	302.7	72-364
GH103	ODBAPIEJ_01391	Tn3 family transposase TnXax1	205 (69.5%)	7.2e-74	246.7	32-238
GT2_Glycos_transf_2	ODBAPIEJ_03882	Undecaprenyl-phosphate 4-deoxy-4-formamido-L-arabinose transferase	168 (98.8%)	5.5e-33	112.3	31-196
GT2_Glycos_transf_2	ODBAPIEJ_04037	hypothetical protein	169 (99.4%)	2.3e-30	103.8	13-173
GT2_Glyco_tranf_2_3	ODBAPIEJ_02671	hypothetical protein	230 (100.0%)	2e-30	104.6	473-702
GT4	ODBAPIEJ_04644	D-inositol-3-phosphate glycosyltransferase	147 (91.9%)	7.2e-30	101.9	227-371
GT5	ODBAPIEJ_00393	Glycogen synthase 1	470 (99.6%)	6.1e-156	517.9	6-477
GT9	ODBAPIEJ_04073	ADP-heptose--LPS heptosyltransferase 2	221 (98.2%)	2.2e-50	169.8	89-331
GT9	ODBAPIEJ_04076	Lipopolysaccharide heptosyltransferase 1	193 (85.8%)	4e-38	129.7	79-288
GT20	ODBAPIEJ_04725	Trehalose-6-phosphate synthase	436 (91.8%)	2.7e-146	485.9	2-436
GT26	ODBAPIEJ_04641	N-acetylglucosaminyldiphosphoundecaprenol N-acetyl-beta-D-mannosaminyltransferase	168 (98.2%)	2.7e-57	191.3	116-286
GT28	ODBAPIEJ_03625	UDP-N-acetylglucosamine--N-acetylmuramyl-(pentapeptide) pyrophosphoryl-undecaprenol N-acetylglucosamine transferase	155 (98.7%)	2.2e-42	142.6	190-351
GT30	ODBAPIEJ_01234	3-deoxy-D-manno-octulosonic acid transferase	175 (98.9%)	1.6e-62	208.3	40-214
GT35	ODBAPIEJ_04793	Maltodextrin phosphorylase	673 (99.9%)	1.6e-260	864.4	109-822
GT41	ODBAPIEJ_04005	hypothetical protein	436 (61.8%)	2.2e-110	368.4	194-700
GT51	ODBAPIEJ_00595	Penicillin-binding protein 2D	175 (98.9%)	3.3e-69	230.1	120-294
GT51	ODBAPIEJ_02510	Penicillin-binding protein 1A	176 (99.4%)	4.4e-64	213.4	58-236
GT51	ODBAPIEJ_01890	Biosynthetic peptidoglycan transglycosylase	170 (96.0%)	4.9e-61	203.4	113-282
GT51	ODBAPIEJ_02608	Biosynthetic peptidoglycan transglycosylase	160 (90.4%)	1.4e-50	169.3	58-217
GT51	ODBAPIEJ_00539	Biosynthetic peptidoglycan transglycosylase	148 (83.6%)	9.4e-46	153.7	57-204
GT83	ODBAPIEJ_02609	Undecaprenyl phosphate-alpha-4-amino-4-deoxy-L-arabinose arabinosyl transferase	488 (90.4%)	5e-103	343.6	38-521
GT83	ODBAPIEJ_03881	hypothetical protein	354 (65.6%)	3.5e-48	162.6	9-352
CE11	ODBAPIEJ_03616	UDP-3-O-acyl-N-acetylglucosamine deacetylase	270 (99.6%)	2.1e-102	340.2	6-278
AA3	ODBAPIEJ_01696	Alcohol dehydrogenase [acceptor]	316 (51.1%)	1.6e-111	371.8	1-531
AA3	ODBAPIEJ_02468	Alcohol dehydrogenase [acceptor]	317 (51.3%)	5.9e-109	363.3	1-530
AA3	ODBAPIEJ_02411	Alcohol dehydrogenase [acceptor]	317 (51.3%)	1.7e-104	348.6	5-532
AA3	ODBAPIEJ_03828	Alcohol dehydrogenase [acceptor]	314 (50.8%)	1.5e-97	325.6	7-538
AA3	ODBAPIEJ_03419	Oxygen-dependent choline dehydrogenase	314 (50.8%)	8.3e-49	164.6	13-579
AA3_1	ODBAPIEJ_02468	Alcohol dehydrogenase [acceptor]	532 (97.1%)	6.3e-59	198.1	3-527
AA3_1	ODBAPIEJ_03828	Alcohol dehydrogenase [acceptor]	533 (97.3%)	6.9e-54	181.5	6-536
AA3_1	ODBAPIEJ_02411	Alcohol dehydrogenase [acceptor]	534 (97.4%)	1.7e-51	173.5	6-530
AA3_1	ODBAPIEJ_01696	Alcohol dehydrogenase [acceptor]	530 (96.7%)	1.8e-51	173.5	3-527
AA3_2	ODBAPIEJ_01696	Alcohol dehydrogenase [acceptor]	566 (99.6%)	3.2e-169	562.4	4-529
AA3_2	ODBAPIEJ_02411	Alcohol dehydrogenase [acceptor]	566 (99.6%)	2.4e-165	549.6	9-530
AA3_2	ODBAPIEJ_02468	Alcohol dehydrogenase [acceptor]	566 (99.6%)	8.9e-165	547.7	4-527
AA3_2	ODBAPIEJ_03828	Alcohol dehydrogenase [acceptor]	566 (99.6%)	2.3e-153	510.1	8-536
AA3_3	ODBAPIEJ_01696	Alcohol dehydrogenase [acceptor]	357 (60.5%)	2.8e-66	222.3	4-350
AA3_3	ODBAPIEJ_02411	Alcohol dehydrogenase [acceptor]	459 (77.8%)	1.9e-65	219.5	9-435
AA3_3	ODBAPIEJ_02468	Alcohol dehydrogenase [acceptor]	459 (77.8%)	9.2e-65	217.3	4-429
AA3_3	ODBAPIEJ_03828	Alcohol dehydrogenase [acceptor]	324 (54.9%)	7.3e-60	201.1	8-314
AA6	ODBAPIEJ_00970	NAD(P)H dehydrogenase (quinone)	194 (99.5%)	6.3e-80	265.4	3-195

## Sheet: Table S6
Table S6. Predicted biosynthetic gene clusters (BGCs) of P1 genome
Cluster	Type	Length (bp)	Most similar known biosynthetic gene cluster (% similarity)	MIBiG
				BGC‐ID
1	hserlactone	20657	bottromycin A2 (6%)	BGC0000469
2	terpene	21068	carotenoid (100%)	BGC0000647
3	redox-cofactor	22253	Unknown	-
4	terpene	20873	Unknown	-
5	T1PKS,NRPS,NRPS-like	49973	Unknown	-
6	terpene	24966	Unknown	-
7	betalactone	32294	Unknown	-

## Sheet: Table S7
Table S7. HMMs of MicroTrait Bioelement families of P1 genome
Cazy	GENE ID	ENZYME	ALN_LEN	i-EVALUE	BIT SCORE	H_BEG-H_END
nifD	ODBAPIEJ_04678	Nitrogenase molybdenum-iron protein alpha chain	457 (93.8%)	4.4e-218	722.7	22-487
nifD	ODBAPIEJ_01434	Nitrogenase iron-iron protein alpha chain	457 (93.8%)	3.1e-168	558.3	9-465
nifD	ODBAPIEJ_02428	Light-independent protochlorophyllide reductase subunit B	467 (95.9%)	2.9e-163	542	4-498
nifD	ODBAPIEJ_02378	Light-independent protochlorophyllide reductase subunit N	473 (97.1%)	6.8e-147	488	2-501
nifD	ODBAPIEJ_02394	Light-independent protochlorophyllide reductase subunit N	466 (95.7%)	4.9e-134	445.5	3-495
nifK	ODBAPIEJ_04677	Nitrogenase molybdenum-iron protein beta chain	450 (99.1%)	6.3e-196	649.6	54-518
nifK	ODBAPIEJ_01432	Nitrogenase iron-iron protein beta chain	444 (97.8%)	7.5e-146	484.5	6-456
nifK	ODBAPIEJ_02429	Nitrogenase molybdenum-iron protein beta chain	433 (95.4%)	5.7e-141	468.5	19-458
nifK	ODBAPIEJ_02377	Nitrogenase molybdenum-iron protein beta chain	433 (95.4%)	1.9e-136	453.5	22-461
nifK	ODBAPIEJ_02395	Nitrogenase molybdenum-iron protein beta chain	431 (94.9%)	9e-133	441.4	21-456
anfG	ODBAPIEJ_01433	Nitrogenase iron-iron protein delta chain	115 (99.1%)	2.1e-51	170.9	32-146
nifH	ODBAPIEJ_04679	Nitrogenase iron protein	282 (98.3%)	1.1e-140	465.9	1-284
nifH	ODBAPIEJ_01435	Nitrogenase iron protein 1	271 (94.4%)	4.9e-130	430.9	2-274
nifH	ODBAPIEJ_02427	Nitrogenase iron protein 1	282 (98.3%)	5.8e-120	397.9	4-285
nifH	ODBAPIEJ_02383	Nitrogenase iron protein 1	281 (97.9%)	2.6e-119	395.7	4-284
nifH	ODBAPIEJ_02407	Nitrogenase iron protein 1	271 (94.4%)	7.2e-118	391	6-276
norB	ODBAPIEJ_01454	Nitric oxide reductase subunit B	468 (63.2%)	5.7e-95	316.9	3-437
norC	ODBAPIEJ_01453	Nitric oxide reductase subunit C	143 (94.1%)	5.1e-65	215.9	1-150
nirK	ODBAPIEJ_04183	Copper-containing nitrite reductase	350 (75.1%)	3e-119	397.1	2-360
nosD	ODBAPIEJ_02113	putative ABC transporter binding protein NosD	405 (96.7%)	4.5e-160	530.6	8-448
nosZ	ODBAPIEJ_02112	Nitrous-oxide reductase	620 (96.3%)	4.3e-296	981.3	3-644
rbcS	ODBAPIEJ_01560	Ribulose bisphosphate carboxylase small chain	120 (87.0%)	2.2e-58	194.1	1-130
rbcS	ODBAPIEJ_03069	Ribulose bisphosphate carboxylase small chain 1	113 (81.9%)	1.5e-46	155.8	1-117
rbcL	ODBAPIEJ_03068	Ribulose bisphosphate carboxylase large chain 1	411 (99.0%)	1.4e-148	492.9	28-460
rbcL	ODBAPIEJ_00270	Ribulose bisphosphate carboxylase-like protein 2	410 (98.8%)	6.3e-145	480.9	19-431
rbcL	ODBAPIEJ_01559	Ribulose bisphosphate carboxylase large chain	411 (99.0%)	1.5e-136	453.2	34-465
rbcL	ODBAPIEJ_04700	Ribulose bisphosphate carboxylase	410 (98.8%)	8.4e-132	437.6	22-444
coxL	ODBAPIEJ_04732	Carbon monoxide dehydrogenase large chain	778 (98.5%)	0	1136.1	4-782
coxL	ODBAPIEJ_04061	Carbon monoxide dehydrogenase large chain	782 (99.0%)	1.1e-296	984.2	7-769
coxL	ODBAPIEJ_02269	Carbon monoxide dehydrogenase large chain	781 (98.9%)	3.2e-294	976.1	17-788
coxL	ODBAPIEJ_02087	Caffeine dehydrogenase subunit alpha	784 (99.2%)	6.5e-286	948.6	8-785
coxL	ODBAPIEJ_01566	Carbon monoxide dehydrogenase large chain	782 (99.0%)	5.5e-281	932.3	8-774
coxM	ODBAPIEJ_03901	Carbon monoxide dehydrogenase medium chain	283 (97.9%)	3.9e-95	316.6	1-267
coxM	ODBAPIEJ_02088	Caffeine dehydrogenase subunit beta	283 (97.9%)	8.2e-84	279.4	1-276
coxM	ODBAPIEJ_04733	Carbon monoxide dehydrogenase medium chain	280 (96.9%)	2.5e-83	277.8	1-265
coxS	ODBAPIEJ_03902	Carbon monoxide dehydrogenase small chain	155 (91.2%)	4.1e-68	226.3	2-158
coxS	ODBAPIEJ_04731	Carbon monoxide dehydrogenase small chain	157 (92.4%)	8.3e-67	222.1	2-159
coxS	ODBAPIEJ_00692	4-hydroxybenzoyl-CoA reductase subunit gamma	146 (85.9%)	2.9e-64	213.8	15-160
frmA	ODBAPIEJ_01989	S-(hydroxymethyl)glutathione dehydrogenase	366 (99.7%)	9.6e-164	542.8	1-369
frmA	ODBAPIEJ_00696	Putative alcohol dehydrogenase D	365 (99.5%)	1.2e-121	404.2	1-368
fdh.NADP+B	ODBAPIEJ_00135	NADPH-Fe(3+) oxidoreductase subunit beta	661 (99.5%)	6.1e-290	961.4	11-670
pqqC	ODBAPIEJ_01982	Bifunctional coenzyme PQQ synthesis protein C/D	241 (98.8%)	4.2e-108	358.6	6-250
cydA	ODBAPIEJ_04865	Cytochrome bd ubiquinol oxidase subunit 1	446 (91.8%)	4.6e-194	643.3	2-449
cydB	ODBAPIEJ_04866	Cytochrome bd-I ubiquinol oxidase subunit 2	332 (90.0%)	5.8e-124	411.7	2-333
cyoA	ODBAPIEJ_03096	hypothetical protein	260 (76.2%)	5e-107	355.8	1-261
cyoD	ODBAPIEJ_03093	hypothetical protein	99 (69.7%)	1.9e-37	125.9	29-127
coxA	ODBAPIEJ_00880	Cytochrome c oxidase subunit 1	523 (92.6%)	1.9e-240	797.2	11-541
coxB	ODBAPIEJ_00879	Cytochrome c oxidase subunit 2	236 (70.2%)	3.8e-99	330.3	12-276
coxB	ODBAPIEJ_00148	Cytochrome c oxidase subunit 2	214 (63.7%)	1.1e-59	200.6	3-212
ccoN	ODBAPIEJ_00020	Cytochrome c oxidase subunit 1 , bacteroid	464 (97.3%)	2.6e-231	766.2	75-539
ccoO	ODBAPIEJ_00019	hypothetical protein	211 (94.2%)	3.1e-100	332.2	1-241
ccoP	ODBAPIEJ_00017	Cbb3-type cytochrome c oxidase subunit FixP	268 (80.5%)	2.5e-114	379.9	9-292
fccB	ODBAPIEJ_04523	Sulfide dehydrogenase [flavocytochrome c] flavoprotein chain	427 (99.8%)	9.3e-153	507	1-421
fccB	ODBAPIEJ_04522	Sulfide dehydrogenase [flavocytochrome c] flavoprotein chain	425 (99.3%)	1.5e-147	489.8	7-423
sqr	ODBAPIEJ_01068	Sulfide-quinone reductase	379 (90.0%)	1.7e-73	245.9	1-371
soxB	ODBAPIEJ_04528	hypothetical protein	560 (98.2%)	1.6e-264	876.5	1-564
soxC	ODBAPIEJ_04527	hypothetical protein	418 (98.4%)	2.1e-201	667.4	5-430
soxY	ODBAPIEJ_04530	hypothetical protein	159 (57.8%)	6.3e-54	181	6-154
hydrogenase_FeFeGroupA1	ODBAPIEJ_00134	NADP-reducing hydrogenase subunit HndD	446 (78.9%)	8.8e-177	586.9	127-606
hydrogenase_FeFeGroupA2	ODBAPIEJ_00134	NADP-reducing hydrogenase subunit HndD	575 (99.5%)	5.8e-246	815.4	19-602
hydrogenase_FeFeGroupA2	ODBAPIEJ_00757	Putative formate dehydrogenase	207 (35.8%)	4.2e-58	195.1	19-229
hydrogenase_FeFeGroupA2	ODBAPIEJ_02973	NADH-quinone oxidoreductase chain 3	206 (35.6%)	1.2e-37	127.6	1-212
hydrogenase_FeFeGroupA3	ODBAPIEJ_00134	NADP-reducing hydrogenase subunit HndD	572 (99.3%)	2.5e-213	707.6	18-600
hydrogenase_FeFeGroupA3	ODBAPIEJ_00757	Putative formate dehydrogenase	212 (36.8%)	5.1e-68	227.9	18-232
hydrogenase_FeFeGroupA3	ODBAPIEJ_02973	NADH-quinone oxidoreductase chain 3	208 (36.1%)	2e-46	156.5	1-213
hydrogenase_FeFeGroupA3	ODBAPIEJ_04303	NADH-quinone oxidoreductase subunit G	207 (35.9%)	6.1e-34	115.3	1-209
hydrogenase_FeFeGroupA4	ODBAPIEJ_00134	NADP-reducing hydrogenase subunit HndD	377 (81.6%)	1.2e-135	450.8	224-600
hydrogenase_FeFeGroupB	ODBAPIEJ_00134	NADP-reducing hydrogenase subunit HndD	326 (64.9%)	2.1e-55	186.3	166-540
hydrogenase_FeFeGroupC2	ODBAPIEJ_00134	NADP-reducing hydrogenase subunit HndD	254 (38.4%)	1.8e-30	104	160-454
hydrogenase_FeFeGroupC3	ODBAPIEJ_00134	NADP-reducing hydrogenase subunit HndD	286 (50.1%)	7e-41	138.7	211-559
hydrogenase_NiFeGroup1a	ODBAPIEJ_01023	Uptake hydrogenase large subunit	470 (99.2%)	3.2e-138	459.5	18-596
hydrogenase_NiFeGroup1a	ODBAPIEJ_01021	Periplasmic [NiFeSe] hydrogenase large subunit	460 (97.0%)	6.5e-108	359.6	1-481
hydrogenase_NiFeGroup1c	ODBAPIEJ_01023	Uptake hydrogenase large subunit	563 (99.5%)	2.6e-208	691.1	17-596
hydrogenase_NiFeGroup1d	ODBAPIEJ_01023	Uptake hydrogenase large subunit	587 (99.7%)	0	1074.5	5-596
hydrogenase_NiFeGroup1e	ODBAPIEJ_01023	Uptake hydrogenase large subunit	570 (99.5%)	1e-261	867.3	17-596
hydrogenase_NiFeGroup1f	ODBAPIEJ_01023	Uptake hydrogenase large subunit	567 (99.5%)	2.1e-249	826.9	17-596
hydrogenase_NiFeGroup1h	ODBAPIEJ_01023	Uptake hydrogenase large subunit	414 (69.3%)	4.2e-36	122.2	201-596
hydrogenase_NiFeGroup1i	ODBAPIEJ_01023	Uptake hydrogenase large subunit	532 (96.7%)	2.6e-121	404	18-586
hydrogenase_NiFeGroup1k	ODBAPIEJ_01021	Periplasmic [NiFeSe] hydrogenase large subunit	249 (41.8%)	9.3e-47	158	260-481
hydrogenase_NiFeGroup2a	ODBAPIEJ_01021	Periplasmic [NiFeSe] hydrogenase large subunit	510 (96.2%)	1.3e-101	338.9	3-481
hydrogenase_NiFeGroup2a	ODBAPIEJ_01023	Uptake hydrogenase large subunit	230 (43.4%)	2.5e-40	136.6	342-596
hydrogenase_NiFeGroup2b	ODBAPIEJ_01021	Periplasmic [NiFeSe] hydrogenase large subunit	481 (99.8%)	7.7e-222	735.7	3-481
hydrogenase_NiFeGroup2c	ODBAPIEJ_01021	Periplasmic [NiFeSe] hydrogenase large subunit	493 (96.7%)	2.3e-136	453.7	5-481
hydrogenase_NiFeGroup2c	ODBAPIEJ_01023	Uptake hydrogenase large subunit	254 (49.8%)	5e-48	162.3	296-588
hydrogenase_NiFeGroup2d	ODBAPIEJ_01021	Periplasmic [NiFeSe] hydrogenase large subunit	439 (99.5%)	3.8e-76	255	5-481
hydrogenase_NiFeGroup2e	ODBAPIEJ_01021	Periplasmic [NiFeSe] hydrogenase large subunit	497 (97.3%)	9.8e-87	289.6	2-481
hydrogenase_NiFeGroup3a	ODBAPIEJ_01023	Uptake hydrogenase large subunit	396 (97.5%)	4.4e-43	145.9	17-590
hydrogenase_NiFeGroup4d	ODBAPIEJ_02978	NADH-quinone oxidoreductase subunit D	369 (89.6%)	1.6e-58	196.5	13-398
hydrogenase_NiFeGroup4d	ODBAPIEJ_04306	NADH-quinone oxidoreductase subunit C/D	367 (89.1%)	5.7e-57	191.4	202-581
hydrogenase_NiFeGroup4g	ODBAPIEJ_02978	NADH-quinone oxidoreductase subunit D	359 (99.4%)	3.8e-81	270.9	14-402
hydrogenase_NiFeGroup4h	ODBAPIEJ_02978	NADH-quinone oxidoreductase subunit D	274 (73.3%)	2.5e-46	156.5	16-291
hydrogenase_NiFeGroup4h	ODBAPIEJ_04306	NADH-quinone oxidoreductase subunit C/D	277 (74.1%)	1e-42	144.6	199-477
hydrogenase_NiFeGroup4i	ODBAPIEJ_02978	NADH-quinone oxidoreductase subunit D	360 (96.3%)	1.1e-35	121.3	16-402
hydrogenase_NiFeGroup4i	ODBAPIEJ_04306	NADH-quinone oxidoreductase subunit C/D	274 (73.3%)	1e-34	118.1	203-472
nthA	ODBAPIEJ_02826	Nitrile hydratase subunit beta	224 (91.8%)	2.8e-79	264.5	1-218
nthA	ODBAPIEJ_02825	High-molecular weight cobalt-containing nitrile hydratase subunit alpha	196 (80.3%)	1.8e-71	238.9	5-189
nthB	ODBAPIEJ_02826	Nitrile hydratase subunit beta	219 (99.5%)	7.9e-93	308.5	1-218
ureA	ODBAPIEJ_03756	Urease subunit alpha 1	567 (99.8%)	0	1043.4	3-570
ureB	ODBAPIEJ_03760	Urease subunit beta 1	103 (97.2%)	1.4e-52	174.2	1-103
ureC	ODBAPIEJ_03762	Urease subunit gamma 1	100 (100.0%)	5.8e-52	171.8	1-100
arsC	ODBAPIEJ_03649	Arsenate reductase	139 (95.2%)	3.8e-58	193.6	1-138
arsC	ODBAPIEJ_02301	Protein YffB	113 (77.4%)	2.3e-37	126.1	3-114
arsC2	ODBAPIEJ_03650	Arsenate reductase	152 (79.6%)	1.4e-59	198.8	1-162
E3.8.1.2	ODBAPIEJ_04240	(S)-2-haloacid dehalogenase	218 (96.9%)	5.4e-63	210.8	2-243
E3.8.1.2	ODBAPIEJ_02564	(S)-2-haloacid dehalogenase	220 (97.8%)	2.6e-50	169.3	8-241

## Sheet: Figure S1
Figure S1. Subsystem categories and feature distribution of P1 genome based on the RASTk annotation server

## Sheet: Figure S2
Figure S2. A neighbor-joining phylogenetic tree based on 16S rRNA gene sequences of strain P1 compared to the type strains of Rhodopseudomonas species, the tree was inferred using the neighbor-joining method with Kimura 2-parameter model. Cereibacter changlensis JA139 was employed as an outgroup. Bootstrap value was computed based on 1,000 bootstrap replicates, and values with more than 50% are s…

## Sheet: Figure S3
Figure S3. A maximum parsimony phylogenetic tree based on 16S rRNA gene sequences of strain P1 compared to type strains of Rhodopseudomonas species, the tree was inferred using the maximum parsimony method with subtree-pruning-regrafting (SPR) model. Cereibacter changlensis JA139 was employed as an outgroup. Bootstrap value was computed based on 1,000 bootstrap replicates, and values with more th…
